# Supplementary material for: Omics profiles used to evaluate the gene expression of Exiguobacterium antarcticum B7 during cold adaptation
Source: BMC Genomics. 2014 Nov 18;15(1):986. doi: 10.1186/1471-2164-15-986 (PMC4247613; doi:10.1186/1471-2164-15-986)
Supplement: Supplementary file 3 — Additional file 3: Excel file containing two additional tables: Table S1- RNA-Seq analysis of Exiguobacterium antarcticum B7 growth at 0°C and 37°C. Summary of the RNA-Seq data corresponding to all the replicates sequenced using SOLiD or Ion Torrent. Table S2 – Proteins identified by MS/MS. Each identified spot corresponds to a match ID different from the gel. The Mascot score, gene, Locus Tag, accession number, protein name, relative volume, fold change, theoretical pI, MW and identified peptides of each protein are described in the table. (XLSX 734 KB) [file 12864_2014_6691_MOESM3_ESM.xlsx]

## Sheet: Table S1
					Table S1. RNA-Seq analysis of Exiguobacterium antarcticum b7 growth in 0°C and 37°C
Gene Locusa					R1-0 vs R1-37			R2,3-0 vs R2,3-37b				R1-0		R2-0		R3-0		R1-37		R2-37		R3-37
Locus Tag	Gene name	Product	Gene lenght	Tu	log2FCd	P-valued		log2FCd	P-valued			No. of Read	RPKMc	No. of Read	RPKMc	No. of Read	RPKMc	No. of Read	RPKMc	No. of Read	RPKMc	No. of Read	RPKMc
Eab7_0001	dnaA	Chromosomal replication initiator protein DnaA	1386	Tu	0.480761	0.135478	FALSE	0.611831	0.00496539	FALSE		1514	99.3963	9	200.702	10	206.326	444	71.2253	10	129.329	8	137.008
Eab7_0002	dnaN	DNA polymerase III subunit beta	1134	Tu	-0.289402	1.06849e-12	TRUE	0.986459	4.82886e-25	TRUE		12358	991.614	31	844.93	40	1008.7	6181	1211.88	38	600.661	16	334.908
Eab7_0003	yaaA	yaaA protein	222	Op-1-5	0.700659	3.73513e-15	TRUE	0.174719	0.897499	FALSE		2625	1075.93	5	696.128	8	1030.51	661	662.008	11	888.176	6	641.53
Eab7_0004	recF	DNA replication and repair protein recF	1155	Op-2-5	0.702698	5.13343e-20	TRUE	-0.0523625	0.0024186	FALSE		18409	1450.29	23	615.486	39	965.605	4629	891.086	54	838.052	39	801.496
Eab7_0005	gyrB	DNA gyrase subunit B	1932	Op-3-5	-0.0179086	0.00645139	FALSE	-0.355592	4.09972e-21	TRUE		23356	1100.02	79	1263.84	77	1139.73	9678	1113.76	158	1465.92	131	1609.47
Eab7_0006	gyrA	DNA gyrase subunit A	2673	Op-4-5	-0.395005	2.90515e-28	TRUE	-0.16934	7.47933e-10	TRUE		43687	1487.17	115	1329.75	123	1315.9	23510	1955.55	249	1669.78	147	1305.38
Eab7_0007		Metal dependent phosphohydrolase	1047	Op-5-5	0.391485	0.0329737	FALSE	0.362256	0.147157	FALSE		4234	367.969	9	265.685	9	245.817	1321	280.524	10	171.203	10	226.711
Eab7_0008		Hypothetical protein	156	not-found	NA	NA	FALSE	NA	NA	FALSE		7	4.08301	0	0	0	0	0	0	0	0	0	0
Eab7_0009	guaB	Inosine-5`-monophosphate dehydrogenase	1476	Tu	-3.19065	0	TRUE	-0.965537	2.10491e-149	TRUE		12794	788.728	66	1382.07	91	1763.08	47806	7201.3	225	2732.47	212	3409.32
Eab7_0010		Transcriptional regulator, GntR family	1395	Tu	-2.83358	6.62911e-60	TRUE	-2.2855	2.66913e-24	TRUE		715	46.6379	2	44.3127	1	20.4995	2086	332.472	14	179.892	8	136.124
Eab7_0011	pdxS	Pyridoxal biosynthesis lyase pdxS	891	Op-1-5	-2.6744	5.71402e-19	TRUE	-8.12928	5.62171e-32	TRUE		160	16.3399	0	0	0	0	418	104.307	2	40.2357	9	239.764
Eab7_0012	pdxT	Glutamine amidotransferase subunit pdxT	579	Op-2-5	-2.28231	2.30913e-13	TRUE	-1.26126	9.33996e-10	TRUE		109	17.1299	0	0	2	98.7798	217	83.3289	5	154.793	2	81.9918
Eab7_0013	dacA	D-alanyl-D-alanine carboxypeptidase dacA	1248	Op-3-5	-0.667929	1.12308e-10	TRUE	0.475456	0.0188146	FALSE		2819	205.536	7	173.363	17	389.539	1833	326.56	7	100.541	16	304.316
Eab7_0014	serS	Seryl-tRNA synthetase	1278	Op-5-5	-0.490692	2.66928e-14	TRUE	0.126141	0.69795	FALSE		6975	496.616	21	507.879	15	335.643	4011	697.809	22	308.568	25	464.331
Eab7_0015		Hypothetical protein	462	Tu	1.86805	3.53184e-12	TRUE	1.11776	6.44351e-07	TRUE		660	129.99	5	334.503	0	0	74	35.6127	0	0	3	154.134
Eab7_0016	dck	Deoxyadenosine/deoxycytidine kinase	678	Op-1-2	0.518807	6.5264e-06	TRUE	0.233199	0.765119	FALSE		5507	739.082	2	91.1743	2	84.3562	1573	515.838	3	79.3142	2	70.0195
Eab7_0017	dgk	Deoxyguanosine kinase	630	Op-2-2	0.441339	0.00188171	FALSE	-2.08674	3.97608e-15	TRUE		3789	547.257	1	49.0604	0	0	1142	403.033	6	170.714	1	37.6772
Eab7_0018	tadA	tRNA-specific adenosine deaminase	507	Tu	0.645102	0.012991	FALSE	-0.591014	0.00163612	FALSE		726	130.297	1	60.9627	1	56.4039	190	83.3221	5	176.775	0	0
Eab7_0019	dnaX	DNA polymerase III subunit gamma/tau	1683	Op-1-4	-0.436173	5.70027e-08	TRUE	-0.386152	2.30143e-07	TRUE		5687	307.473	20	367.297	16	271.865	3149	416.009	44	468.627	26	366.698
Eab7_0020		UPF0133 protein	321	Op-2-4	-0.825316	3.10972e-86	TRUE	-0.942707	1.81894e-63	TRUE		4490	1272.77	6	577.721	9	801.778	3256	2255.25	21	1172.66	20	1478.92
Eab7_0021	recR	Recombination protein recR	600	Op-3-4	-0.542086	3.29578e-39	TRUE	-0.735487	1.74888e-49	TRUE		8154	1236.59	17	875.729	18	857.903	4859	1800.57	41	1224.88	42	1661.56
Eab7_0022		Hypothetical protein	225	Op-4-4	-1.17155	1.17716e-85	TRUE	-1.19337	2.41934e-20	TRUE		1510	610.663	0	0	2	254.193	1392	1375.53	2	159.333	4	421.984
Eab7_0023		Hypothetical protein	165	not-found	NA	NA	FALSE	NA	NA	FALSE		5	2.75736	0	0	0	0	0	0	0	0	0	0
Eab7_0024	yaaO	yaaO protein	1410	Op-1-3	-1.22946	7.37208e-14	TRUE	1.7309	6.00486e-06	TRUE		1239	79.9576	3	65.7619	3	60.8442	1189	187.49	3	38.1383	0	0
Eab7_0025	tmk	Thymidylate kinase	639	Op-2-3	-1.37604	2.29033e-32	TRUE	-2.16386	9.85236e-29	TRUE		1093	155.642	0	0	2	89.5047	1161	403.967	9	252.465	4	148.586
Eab7_0026	yaaQ	yaaQ protein	330	Op-3-3	-1.61164	3.65866e-31	TRUE	-2.90835	2.05761e-65	TRUE		375	103.401	1	93.6608	0	0	469	315.99	5	271.591	6	431.575
Eab7_0027	holB	DNA polymerase III subunit delta`	993	Op-1-6	-0.163582	0.000380285	TRUE	0.52831	0.00207198	FALSE		5539	507.562	12	373.512	12	345.58	2539	568.497	21	379.079	5	119.52
Eab7_0028		PSP1 domain-containing protein	831	Op-2-6	-0.0664302	0.000538203	TRUE	0.358159	0.00943634	FALSE		9572	1048.12	20	743.877	28	963.549	4102	1097.51	26	560.83	27	771.226
Eab7_0029		Initiation-control protein yabA	363	Op-3-6	-0.0576894	0.000483417	TRUE	-0.644209	2.00697e-59	TRUE		4632	1161.1	12	1021.75	21	1654.36	1973	1208.47	41	2024.59	33	2157.87
Eab7_0030	rsmG	methyltransferase small	738	Op-4-6	-1.17592	4.95718e-15	TRUE	-1.20156	9.8044e-26	TRUE		783	96.5412	4	167.523	4	154.996	724	218.121	12	291.463	14	450.288
Eab7_0031	uvrC	Excinuclease ABC subunit C	273	Op-5-6	-1.00989	2.79623e-11	TRUE	-1.57426	8.28013e-33	TRUE		290	96.6591	2	226.433	0	0	239	194.648	1	65.6593	7	608.631
Eab7_0032		Uroporphyrin-III C/tetrapyrrole methyltransferase	855	Op-6-6	-0.884299	5.52457e-06	TRUE	-1.25349	1.34254e-30	TRUE		556	59.172	7	253.049	3	100.339	420	109.219	19	398.333	16	444.194
Eab7_0033	abrB	Transition state regulatory protein AbrB	297	Tu	0.854341	1.9565e-14	TRUE	2.41683	4.60946e-192	TRUE		2147	657.784	17	1769.15	16	1540.57	486	363.827	1	60.3535	7	559.449
Eab7_0034	metG	Methionyl-tRNA synthetase	1998	Op-1-8	0.254744	0.229693	FALSE	-0.0289968	0.0125518	FALSE		12848	585.123	45	696.128	46	658.384	4407	490.413	64	574.174	68	807.853
Eab7_0035	yabD	Deoxyribonuclease yabD	768	Op-2-8	-0.248844	0.000476629	TRUE	-0.817808	8.57727e-11	TRUE		2482	294.068	4	160.98	3	111.706	1207	349.43	10	233.398	8	247.256
Eab7_0036		3D domain-containing protein	1293	Op-3-8	0.216429	0.589476	FALSE	0.207689	0.724778	FALSE		4071	286.49	14	334.658	13	287.516	1434	246.584	19	263.399	15	275.367
Eab7_0037		Primase/topoisomerase like protein	585	Op-4-8	1.05231	1.06292e-11	TRUE	1.59589	9.4453e-41	TRUE		2179	338.929	10	528.343	15	733.25	430	163.428	7	214.487	5	202.877
Eab7_0038	rsmA	Ribosomal RNA small subunit methyltransferase A	879	Op-5-8	0.809441	2.57992e-08	TRUE	0.409343	0.0512859	FALSE		3777	390.99	10	351.628	8	260.266	882	223.097	12	244.71	8	216.033
Eab7_0039	ispE	4-diphosphocytidyl-2-C-methyl-D-erythritol kinase	861	Op-7-8	0.192057	0.689461	FALSE	-0.803141	5.52327e-16	TRUE		3612	381.726	3	107.694	10	332.134	1294	334.153	17	353.92	15	413.53
Eab7_0040	purR	pur operon repressor	840	Op-8-8	1.28506	8.41627e-71	TRUE	0.736198	1.99254e-12	TRUE		14678	1589.99	23	846.293	23	783.006	2465	652.458	22	469.464	18	508.642
Eab7_0041	spoVG	Septation protein spoVG	312	Tu	0.468671	1.98612e-06	TRUE	0.0764724	0.158891	FALSE		3706	1080.83	16	1585.03	6	549.938	1096	781.035	22	1263.94	10	760.789
Eab7_0042	glmU	Bifunctional protein glmU	1257	Op-1-2	0.50266	9.95619e-09	TRUE	-0.56182	2.0036e-32	TRUE		17933	1298.15	35	860.607	42	955.5	5180	916.24	90	1283.41	74	1397.38
Eab7_0043	prs	Ribose-phosphate pyrophosphokinase	957	Op-2-2	0.463891	2.79897e-09	TRUE	-0.0349485	0.000157296	TRUE		18263	1736.47	44	1421.06	50	1494.08	5419	1258.99	80	1498.43	60	1488.19
Eab7_0044	pth	Peptidyl-tRNA hydrolase	558	Op-1-7	0.580404	0.00519034	FALSE	1.69045	4.56421e-18	TRUE		1308	213.295	5	276.954	4	204.995	358	142.647	2	64.2473	2	85.0775
Eab7_0045	mfd	Transcription-repair-coupling factor	3516	Op-2-7	0.917272	0.0031184	FALSE	-0.408636	0.00124275	FALSE		3267	84.5488	13	114.279	14	113.866	708	44.7712	21	107.061	29	195.78
Eab7_0046		polysaccharide biosynthesis protein	1551	Op-3-7	0.717194	0.0425741	FALSE	-0.543418	0.000332778	TRUE		1157	67.878	7	139.495	2	36.8753	288	41.2853	9	104.014	10	153.041
Eab7_0047	mazG	MazG family protein	1431	Op-4-7	0.626819	0.00109462	FALSE	-1.12306	1.51582e-16	TRUE		3792	241.122	7	151.193	4	79.935	1005	156.15	19	237.998	16	265.399
Eab7_0048	yabO	protein yabO	273	Op-5-7	0.540649	0.0458211	FALSE	-1.79231	6.3254e-23	TRUE		391	130.323	1	113.216	0	0	110	89.5869	2	131.319	3	260.842
Eab7_0049		septum formation initiator	381	Op-6-7	-0.793522	1.46565e-19	TRUE	-0.220772	0.000534089	TRUE		1218	290.891	3	243.371	5	375.286	864	504.201	14	658.661	1	62.3008
Eab7_0050		RNA-binding S1 domain-containing protein	531	Op-7-7	0.428113	2.6539e-14	TRUE	0.588291	7.829e-30	TRUE		20883	3578.54	61	3550.65	70	3769.82	6352	2659.69	82	2768.08	47	2100.98
Eab7_0051	tilS	tRNAIle-lysidine synthase	1245	Op-1-2	0.781175	4.08089e-09	TRUE	-0.117233	0.0571206	FALSE		6450	471.409	9	223.432	6	137.816	1536	274.307	10	143.976	13	247.852
Eab7_0052	hprT	Hypoxanthine-guanine phosphoribosyltransferase	546	Op-2-2	0.0111423	0.0428313	FALSE	0.319695	0.0889663	FALSE		5405	900.763	7	396.257	14	733.25	2195	893.833	13	426.786	11	478.21
Eab7_0053	ftsH	ATP-dependent zinc metalloprotease FtsH	2007	Tu	-0.315594	8.00449e-23	TRUE	-0.322811	8.65766e-26	TRUE		36782	1667.61	96	1478.41	137	1952.05	18734	2075.38	250	2232.81	174	2057.88
Eab7_0054	coaX	Type III pantothenate kinase	762	Op-1-4	0.952579	3.44462e-14	TRUE	0.5938	1.40446e-05	TRUE		4308	514.432	12	486.741	15	562.928	911	265.814	15	352.854	11	342.655
Eab7_0055	hslO	33 kDa chaperonin	927	Op-2-4	0.659448	1.63041e-07	TRUE	0.400149	0.00735231	FALSE		5600	549.687	17	566.815	22	678.672	1451	348.018	21	406.068	21	537.723
Eab7_0056		Hypothetical protein	282	Op-3-4	0.628632	1.64477e-05	TRUE	0.587416	1.8703e-07	TRUE		1292	416.889	4	438.412	11	1115.48	342	269.645	7	444.947	7	589.207
Eab7_0057	cysK	Cysteine synthase	948	Op-4-4	-0.0829898	0.00359116	FALSE	0.582897	1.82345e-12	TRUE		6630	636.374	50	1630.17	42	1266.94	2874	674.051	48	907.595	41	1026.58
Eab7_0058	trpE	Anthranilate synthase component 1	1389	Op-1-7	-1.2379	4.3427e-15	TRUE	-0.121922	0.0455428	FALSE		1322	86.6037	9	200.268	9	185.292	1276	204.25	10	129.05	17	290.513
Eab7_0059	pabA	Para-aminobenzoate/anthranilate synthase glutamine amidotransferase component II	582	Op-2-7	-1.45431	6.82058e-15	TRUE	-0.355932	1.36114e-05	TRUE		379	59.2548	5	265.533	5	245.677	425	162.361	8	246.392	10	407.846
Eab7_0060	dat	D-alanine aminotransferase	840	Op-3-7	-1.20286	3.80056e-11	TRUE	-2.14424	2.68253e-44	TRUE		605	65.5365	3	110.386	1	34.0438	570	150.873	18	384.107	9	254.321
Eab7_0061	sul	Dihydropteroate synthase	792	Op-4-7	-0.420001	0.0088101	FALSE	-0.898848	1.41142e-15	TRUE		663	76.1721	6	234.152	3	108.321	363	101.905	11	248.958	13	389.616
Eab7_0062	folB	Dihydroneopterin aldolase	372	Op-5-7	-0.40305	0.0290895	FALSE	-1.02074	4.09309e-14	TRUE		231	56.5036	1	83.0862	2	153.746	125	74.7105	6	289.113	3	191.424
Eab7_0063	folK	2-amino-4-hydroxy-6-hydroxymethyldihydropteridine pyrophosphokinase	492	Op-6-7	0.0600846	0.692017	FALSE	-0.226621	0.0031684	FALSE		456	84.3349	6	376.928	1	58.1235	179	80.8914	10	364.329	3	144.735
Eab7_0064	dus1	tRNA-dihydrouridine synthase 1	1005	Op-7-7	-0.373476	0.000636703	TRUE	-1.59329	7.98665e-31	TRUE		1724	156.091	3	92.2629	4	113.818	914	202.206	15	267.537	15	354.278
Eab7_0065	lysS	Lysyl-tRNA synthetase	1494	Tu	1.00968	1.14325e-42	TRUE	0.78494	7.42209e-22	TRUE		24486	1491.33	62	1282.66	70	1339.87	4977	740.682	58	695.884	52	826.174
Eab7_0066		Hypothetical protein	117	not-found	NA	NA	FALSE	NA	NA	FALSE		3	2.33315	0	0	0	0	0	0	0	0	0	0
Eab7_0067	ctsR	Transcriptional regulator CtsR	456	Op-1-5	-2.1585	1.40243e-206	TRUE	-1.12371	1.37995e-56	TRUE		1741	347.409	7	474.466	6	376.273	3181	1551.01	22	864.803	19	989.026
Eab7_0068		Hypothetical protein	429	Op-2-5	-2.06124	5.51446e-120	TRUE	-1.20011	1.08354e-67	TRUE		1065	225.891	4	288.187	9	599.932	1819	942.736	25	1044.58	18	995.942
Eab7_0069	yacI	ATP:guanido phosphotransferase	1074	Op-3-5	-2.32564	9.12292e-290	TRUE	-1.07381	1.51406e-106	TRUE		4733	400.996	28	805.797	37	985.177	9710	2010.16	112	1869.27	86	1900.7
Eab7_0070	clpC	Negative regulator of genetic competence ClpC/MecB	2448	Op-4-5	-2.41009	0	TRUE	-1.33676	5.418e-211	TRUE		16524	614.202	91	1148.95	92	1074.71	35943	3264.51	387	2833.73	287	2782.85
Eab7_0071	radA	DNA repair protein RadA	1386	Op-5-5	-2.31895	1.18972e-127	TRUE	-0.787857	1.03056e-29	TRUE		2688	176.471	15	334.503	27	557.08	5489	880.531	74	957.035	34	582.284
Eab7_0072	yacL	PIN and TRAM-domain containing protein YacL	1092	Op-1-4	-1.4382	5.45464e-73	TRUE	-1.12972	1.05953e-35	TRUE		3927	327.224	11	311.345	8	209.5	4355	886.707	35	574.519	26	565.158
Eab7_0073	ispD	2-C-methyl-D-erythritol 4-phosphate cytidylyltransferase	684	Op-2-4	0.324877	0.280488	FALSE	0.308785	0.488914	FALSE		1316	175.068	2	90.3745	3	125.424	430	139.774	4	104.825	2	69.4053
Eab7_0074	ispF	2-C-methyl-D-erythritol 2,4-cyclodiphosphate synthase	483	Op-3-4	0.586284	1.47349e-06	TRUE	-1.20067	3.25888e-15	TRUE		3276	617.169	1	63.9919	2	118.413	893	411.073	6	222.671	4	196.577
Eab7_0075	gltX	Glutamyl-tRNA synthetase	1446	Op-4-4	-0.42919	1.04897e-21	TRUE	-0.170534	3.4708e-05	TRUE		15592	981.162	26	555.747	32	632.847	8592	1321.11	47	582.625	46	755.107
Eab7_0076	cysE	Serine acetyltransferase	684	Op-1-6	-0.298226	0.0359443	FALSE	-0.411598	0.00134014	FALSE		620	82.4789	4	180.749	1	41.8081	312	101.418	6	157.237	4	138.811
Eab7_0077	cysS	cysteinyl-tRNA synthetase	1398	Op-2-6	-0.39609	0.0111556	FALSE	0.0600097	0.517028	FALSE		1207	78.5611	8	176.87	7	143.188	650	103.376	16	205.15	6	101.874
Eab7_0078	mrnC	ribonuclease mrnC	405	Op-3-6	-0.508871	0.00172513	FALSE	0.514258	0.00730116	FALSE		352	79.0852	4	305.265	4	282.437	205	112.542	4	177.037	4	234.436
Eab7_0079	yacO	TrmH family tRNA/rRNA methyltransferase YacO	765	Op-4-6	-0.285482	0.00631232	FALSE	-0.586392	3.03701e-15	TRUE		1251	148.8	12	484.833	7	261.67	624	181.358	24	562.353	18	558.509
Eab7_0080	yacP	YacP protein	720	Op-5-6	-0.770743	1.79082e-13	TRUE	-0.813716	3.94176e-25	TRUE		1614	203.976	8	343.423	9	357.459	1127	348.021	23	572.604	20	659.351
Eab7_0081	sigH	RNA polymerase sigma-H factor	648	Op-6-6	-0.534121	5.56817e-18	TRUE	-1.04405	1.12293e-16	TRUE		3935	552.557	2	95.3953	4	176.523	2332	800.144	11	304.282	7	256.414
Eab7_0082	rpmG	50S ribosomal protein L33	147	Op-1-3	2.95647	2.52499e-52	TRUE	1.92944	2.9287e-53	TRUE		550	340.45	4	841.036	2	389.072	29	43.8627	0	0	2	322.947
Eab7_0083	secE	Preprotein translocase, SecE subunit	171	Op-2-3	2.48486	0	TRUE	2.66399	1.39854e-259	TRUE		7988	4250.59	9	1626.74	14	2341.25	584	759.331	2	209.649	3	416.432
Eab7_0084	nusG	Transcription antitermination protein nusG	552	Op-3-3	2.59123	0	TRUE	2.18908	1.33012e-172	TRUE		23368	3852.03	32	1791.77	31	1605.98	1587	639.223	15	487.092	6	258.007
Eab7_0085	rplK	50S ribosomal protein L11	426	Tu	1.93659	0	TRUE	1.28164	0	TRUE		50687	10826.7	163	11826.3	172	11546.1	5419	2828.29	104	4376.06	94	5237.66
Eab7_0086	rplA	Ribosomal protein L1	687	Tu	1.65789	0	TRUE	1.20336	1.41115e-228	TRUE		81230	10758.9	125	5623.74	157	6535.21	10535	3409.51	111	2896.18	69	2384.03
Eab7_0087	rplJ	50S ribosomal protein L10	507	Op-1-3	1.69885	0	TRUE	0.718296	1.22113e-53	TRUE		52664	9451.77	70	4267.39	71	4004.67	6639	2911.45	76	2686.98	50	2340.89
Eab7_0088	rplL	50S ribosomal protein L7/L12	366	Op-2-3	1.67595	0	TRUE	0.68092	1.30002e-110	TRUE		60829	15123	118	9964.9	124	9688.52	7791	4732.89	102	4995.49	112	7263.66
Eab7_0089	ybxB	ybxB protein	597	Op-3-3	3.51032	3.22901e-117	TRUE	8.2427	1.46852e-31	TRUE		4316	657.831	4	207.089	2	95.8015	155	57.7261	0	0	0	0
Eab7_0090	rpoB	DNA-directed RNA polymerase subunit beta	3567	Op-1-3	1.42704	1.06405e-198	TRUE	2.47972	0	TRUE		147689	3767.49	406	3517.99	429	3439.31	22478	1401.1	133	668.356	87	578.942
Eab7_0091	rpoC	DNA-directed RNA polymerase subunit beta`	3573	Op-2-3	0.79898	2.19506e-65	TRUE	2.56594	0	TRUE		148273	3776.04	434	3754.3	490	3921.75	34877	2170.3	122	612.049	103	684.263
Eab7_0092	rplGB	Ribosome-associated protein L7Ae-like	252	Op-3-3	2.32818	0	TRUE	1.66048	0	TRUE		16700	6030.08	102	12510.4	109	12369.2	1361	1200.8	59	4196.73	39	3673.52
Eab7_0093	rpsL	30S ribosomal protein S12	423	Op-1-2	2.13662	0	TRUE	1.62197	2.20951e-301	TRUE		35479	7632	58	4237.99	77	5205.56	3302	1735.61	34	1440.78	29	1627.33
Eab7_0094	rpsG	30S ribosomal protein S7	471	Op-2-2	1.1182	6.01256e-146	TRUE	1.4189	8.22557e-268	TRUE		22283	4304.87	83	5446.65	84	5100.06	4201	1983.11	52	1978.98	39	1965.45
Eab7_0095	fusA	Elongation factor G	2079	Tu	0.305596	4.26827e-13	TRUE	1.22492	0	TRUE		224410	9821.89	563	8370.01	662	9105.85	74309	7946.97	405	3491.88	349	3984.65
Eab7_0096	tuf	Elongation factor Tu	1188	Tu	-0.938295	0	TRUE	-0.226697	2.34956e-100	TRUE		213953	16387.4	431	11213.3	463	11145	167790	31402.5	905	13655	626	12507.7
Eab7_0097	rpsJ	30S ribosomal protein S10	309	Op-1-24	1.16676	4.54834e-82	TRUE	1.60388	0	TRUE		7510	2211.51	52	5201.36	56	5182.58	1369	985.053	43	2494.42	12	921.81
Eab7_0098	rplC	50S ribosomal protein L3	627	Op-2-24	1.33023	5.70779e-120	TRUE	1.28882	3.01761e-299	TRUE		17633	2558.98	154	7591.46	141	6430.85	2870	1017.72	116	3316.27	64	2422.88
Eab7_0099	rplD	50S ribosomal protein L4	624	Op-3-24	1.21797	3.97072e-24	TRUE	1.1858	9.25209e-176	TRUE		3905	569.435	116	5745.73	84	3849.56	687	244.786	74	2125.72	55	2092.17
Eab7_0100	rplW	50S ribosomal protein L23	285	Op-4-24	1.66558	9.86913e-46	TRUE	1.55696	0	TRUE		2031	648.444	47	5097.12	62	6221.05	262	204.395	36	2264.21	19	1582.44
Eab7_0101	rplB	50S ribosomal protein L2	831	Op-5-24	0.828417	1.58495e-31	TRUE	1.59997	0	TRUE		14939	1635.79	169	6285.76	167	5746.88	3443	921.193	90	1941.34	71	2028.04
Eab7_0102	rpsS	30S ribosomal protein S19	279	Op-6-24	0.989426	3.37771e-29	TRUE	2.05527	0	TRUE		3197	1042.67	39	4320.48	41	4202.39	659	525.165	20	1284.95	9	765.697
Eab7_0103	rplV	50S ribosomal protein L22	333	Op-7-24	1.09212	1.27682e-41	TRUE	3.09947	0	TRUE		4558	1245.48	38	3527.05	43	3692.67	875	584.223	13	699.775	2	142.562
Eab7_0104	rpsC	Ribosomal protein S3	657	Op-8-24	0.620583	3.8912e-21	TRUE	2.00585	0	TRUE		14877	2060.43	124	5833.49	112	4874.94	3960	1340.12	58	1582.42	30	1083.86
Eab7_0105	rplP	50S ribosomal protein L16	438	Op-9-24	0.355336	0.000188806	TRUE	1.73401	0	TRUE		7399	1537.11	76	5363.05	89	5810.76	2367	1201.54	45	1841.61	28	1517.41
Eab7_0106	rpmC	50S ribosomal protein L29	204	Op-10-24	0.858156	2.09601e-45	TRUE	2.09368	0	TRUE		4983	2222.63	43	6514.94	22	3083.96	1125	1226.13	15	1318.01	8	930.848
Eab7_0107	rpsQ	30S ribosomal protein S17	264	Op-11-24	0.957549	1.17054e-31	TRUE	2.05017	0	TRUE		3521	1213.58	52	6087.96	63	6824.23	742	624.906	34	2308.52	9	809.203
Eab7_0108	rplN	50S ribosomal protein L14	369	Op-12-24	1.31388	3.90021e-152	TRUE	2.11483	2.98751e-293	TRUE		13498	3328.51	32	2680.38	44	3409.91	2222	1338.85	21	1020.12	6	385.961
Eab7_0109	rplX	50S ribosomal protein L24	312	Op-13-24	1.58943	2.31492e-307	TRUE	2.20045	0	TRUE		16699	4870.16	46	4556.96	48	4399.5	2271	1618.37	22	1263.94	9	684.71
Eab7_0110	rplE	50S ribosomal protein L5	540	Op-14-24	1.6896	0	TRUE	2.14102	0	TRUE		47622	8024.56	113	6467.8	69	3654.03	6042	2487.72	40	1327.78	22	967.047
Eab7_0111	rpsN	30S ribosomal protein S14	270	Op-15-24	1.46478	3.52143e-148	TRUE	1.55472	6.19238e-285	TRUE		7945	2677.55	43	4922.4	44	4660.21	1178	970.055	20	1327.78	22	1934.09
Eab7_0112	rpsH	30S ribosomal protein S8	399	Op-16-24	1.42696	2.98634e-119	TRUE	1.9105	0	TRUE		9855	2247.46	75	5809.79	70	5016.97	1500	835.859	31	1392.67	25	1487.26
Eab7_0113	rplF	50S ribosomal protein L6	315	Op-17-24	1.27712	1.2705e-175	TRUE	1.8757	0	TRUE		14023	4050.77	53	5200.41	65	5900.92	2368	1671.42	28	1593.33	19	1431.73
Eab7_0114	rplR	50S ribosomal protein L18	351	Op-18-24	1.07204	1.18689e-175	TRUE	1.34986	3.66109e-204	TRUE		21720	5630.67	58	5107.32	45	3666.25	4228	2678.2	29	1480.98	29	1961.15
Eab7_0115	rpsE	ribosomal protein S5	501	Op-19-24	1.22208	1.11871e-149	TRUE	0.946013	3.21304e-117	TRUE		20572	3736.34	77	4750.34	92	5251.3	3609	1601.64	63	2254.04	62	2937.47
Eab7_0116	rpmD	50S ribosomal protein L30	186	Op-20-24	0.52917	9.66509e-18	TRUE	1.91027	0	TRUE		5187	2537.53	50	8308.62	43	6611.08	1471	1758.39	20	1927.42	16	2041.86
Eab7_0117	rplO	50S ribosomal protein L15	441	Op-21-24	0.220735	0.0605145	FALSE	1.22943	6.05895e-228	TRUE		14838	3061.57	69	4835.96	105	6808.75	5211	2627.22	52	2113.61	53	2852.7
Eab7_0118	secY	Preprotein translocase subunit SecY	1290	Op-22-24	0.176224	0.212642	FALSE	1.30541	3.99575e-234	TRUE		129946	9166.02	233	5582.62	231	5120.81	47066	8112.08	166	2306.63	110	2024.05
Eab7_0119	adk	Adenylate kinase	648	Op-23-24	0.926258	2.21433e-102	TRUE	1.49843	4.01136e-209	TRUE		31097	4366.68	79	3768.11	84	3706.99	6697	2297.84	44	1217.13	39	1428.59
Eab7_0120	mapB	Methionine aminopeptidase 2	753	Op-24-24	1.18535	0	TRUE	1.60138	0	TRUE		70484	8517.32	153	6280.13	165	6266.22	12684	3745.21	81	1928.19	70	2206.59
Eab7_0121	infA	Translation initiation factor IF-1	219	Op-1-4	0.874309	4.24867e-73	TRUE	0.496618	4.04585e-31	TRUE		8403	3491.38	30	4233.98	60	7834.73	1876	1904.6	33	2701.03	54	5852.86
Eab7_0122	rpsM	30S ribosomal protein S13	366	Op-3-4	0.81623	4.14379e-63	TRUE	0.864415	1.55065e-68	TRUE		13983	3476.38	34	2871.24	53	4141.06	3250	1974.32	27	1322.34	39	2529.31
Eab7_0123	rpsK	30S ribosomal protein S11	396	Op-4-4	1.54126	0	TRUE	1.20642	0	TRUE		28845	6628	161	12566.2	108	7799.12	4056	2277.29	93	4209.66	77	4615.45
Eab7_0124	rpoA	DNA-directed RNA polymerase subunit alpha	945	Op-1-6	1.3349	3.62683e-296	TRUE	0.987344	6.30225e-131	TRUE		65750	6330.99	153	5004.17	173	5235.17	10667	2509.72	120	2276.19	115	2888.58
Eab7_0125	rplQ	50S ribosomal protein L17	372	Op-2-6	1.0334	2.43687e-176	TRUE	0.545435	7.12086e-21	TRUE		24832	6074.02	41	3406.54	35	2690.56	4965	2967.5	43	2071.98	33	2105.67
Eab7_0126	ecfA1	Energy-coupling factor transporter ATP-binding protein EcfA1	831	Op-3-6	1.85864	6.10191e-210	TRUE	1.68011	9.23193e-94	TRUE		23625	2586.89	43	1599.34	33	1135.61	2666	713.303	25	539.26	11	314.203
Eab7_0127	ecfA2	Energy-coupling factor transporter ATP-binding protein EcfA2	858	Op-4-6	2.36389	4.48529e-81	TRUE	3.11382	6.94548e-72	TRUE		6591	698.991	14	504.328	12	399.955	524	135.787	5	104.458	0	0
Eab7_0128	ecfT	Energy-coupling factor transporter transmembrane protein EcfT	792	Op-5-6	3.18772	1.13856e-59	TRUE	1.53379	5.22131e-18	TRUE		3139	360.64	8	312.203	7	252.749	141	39.583	2	45.2652	5	149.852
Eab7_0129	truA	tRNA pseudouridine synthase A	750	Op-6-6	2.70674	2.45887e-191	TRUE	3.45866	2.74947e-271	TRUE		11645	1412.82	31	1277.53	49	1868.32	730	216.409	8	191.2	3	94.9465
Eab7_0130	rplM	50S ribosomal protein L13	438	Op-1-2	1.57283	0	TRUE	0.984768	5.13313e-144	TRUE		25398	5276.34	82	5786.44	85	5549.6	3494	1773.63	87	3560.45	40	2167.73
Eab7_0131	rpsI	30S ribosomal protein S9	393	Op-2-2	1.04936	4.29619e-57	TRUE	0.410005	2.77027e-11	TRUE		8071	1868.71	42	3303.15	52	3783.79	1596	902.932	60	2736.64	43	2597.14
Eab7_0132		Hypothetical protein	291	Tu	0.411296	0.554028	FALSE	NA	NA	FALSE		78	24.3898	0	0	0	0	24	18.3372	0	0	0	0
Eab7_0133		Peptidase M15B and M15C DD-carboxypeptidase VanY/endolysin	633	Tu	3.63945	1.78673e-33	TRUE	1.46718	3.25804e-09	TRUE		1218	175.086	4	195.312	2	90.3531	40	14.0498	1	28.3175	2	74.9972
Eab7_0134		ATP-binding Mrp protein	1032	Op-1-2	-0.299363	2.64458e-05	TRUE	-1.18438	5.28963e-58	TRUE		3733	329.144	14	419.296	13	360.23	1880	405.035	53	920.567	37	851.022
Eab7_0135		Activation of the KinB signalling pathway of sporulation	606	Op-2-2	0.280005	0.18429	FALSE	0.315375	0.106308	FALSE		3130	469.98	10	510.034	12	566.272	1055	387.074	16	473.267	10	391.693
Eab7_0136	rocF	Arginase	909	Tu	-2.86764	3.66423e-41	TRUE	-2.46039	2.29871e-57	TRUE		305	30.5312	2	68.0046	2	62.9192	911	222.828	18	354.951	14	365.58
Eab7_0137	sigW	RNA polymerase sigma factor SigW	564	Op-1-5	-2.26594	0	TRUE	-1.61818	9.09381e-86	TRUE		3351	540.633	4	219.206	7	354.924	6596	2600.26	25	794.548	23	967.983
Eab7_0138	rsiW	Anti-sigma-W factor rsiW	615	Op-2-5	-2.27969	0	TRUE	-1.51135	1.1748e-164	TRUE		5400	798.962	14	703.599	13	604.484	10731	3879.54	71	2069.39	43	1659.63
Eab7_0139	ybbP	ybbP protein	861	Op-3-5	0.309114	0.0948028	FALSE	-0.0996728	0.00160287	FALSE		4762	503.261	15	538.468	18	597.842	1573	406.2	32	666.202	20	551.373
Eab7_0140	ybbR	YbbR-like domain-containing protein ybbR	1287	Op-4-5	-0.20116	3.49963e-05	TRUE	-0.209541	4.79269e-05	TRUE		7658	541.432	23	552.359	16	355.515	3603	622.444	33	459.615	32	590.188
Eab7_0141	glmM	Phosphoglucosamine mutase	1356	Op-5-5	-0.245936	3.258e-11	TRUE	-0.605693	1.33822e-28	TRUE		16043	1076.55	38	866.156	25	527.226	7786	1276.64	73	964.989	66	1155.32
Eab7_0142	glmS	Glucosamine--fructose-6-phosphate aminotransferase	1797	Op-1-3	0.258474	0.687646	FALSE	0.955259	2.30642e-09	TRUE		1210	61.2696	20	343.996	20	318.272	414	51.2232	21	209.474	10	132.09
Eab7_0143		Hypothetical protein	546	Op-2-3	1.41828	0.0491164	FALSE	NA	NA	FALSE		98	16.3321	0	0	0	0	15	6.1082	0	0	0	0
Eab7_0144		Hypothetical protein	582	Op-3-3	1.99432	0.00220665	FALSE	1.54214	1.30895e-07	TRUE		146	22.8264	3	159.32	1	49.1353	15	5.73037	1	30.799	1	40.7846
Eab7_0145	ywoC	Isochorismatase family protein ywoC	561	Op-1-7	-2.36617	4.21542e-16	TRUE	5.67186	3.33452e-07	TRUE		118	19.1393	0	0	1	50.9746	249	98.685	0	0	0	0
Eab7_0146	YwnH	Phosphinothricin acetyltransferase YwnH	483	Op-2-7	-2.38306	9.83028e-17	TRUE	-1.20398	2.84257e-06	TRUE		104	19.5927	1	63.9919	0	0	222	102.193	0	0	3	147.432
Eab7_0147		Hypothetical protein	890	pseudo	-1.14811	9.60575e-05	TRUE	-7.78424	2.27947e-26	TRUE		247	25.2531	0	0	0	0	224	55.9593	3	60.4214	6	160.022
Eab7_0148		Flavin-containing amine oxidoreductase	990	Op-5-7	-0.997455	2.53385e-05	TRUE	-1.3238	1.04281e-12	TRUE		432	39.706	2	62.4406	2	57.7712	353	79.2783	10	181.061	5	119.882
Eab7_0149		Polyphosphate kinase 2	870	Op-6-7	-0.144989	0.428691	FALSE	0.326153	0.663188	FALSE		274	28.6575	1	35.5265	1	32.8698	124	31.6896	0	0	2	54.5669
Eab7_0150		Hypothetical protein	675	Op-7-7	-2.38612	0.00974872	FALSE	-1.26396	6.8076e-09	TRUE		14	1.88726	1	45.7897	1	42.3656	30	9.88171	4	106.222	3	105.496
Eab7_0151	phnA	Protein phnA	339	Tu	-1.16039	6.77809e-08	TRUE	-7.45763	6.09862e-22	TRUE		176	47.2411	0	0	0	0	161	105.594	2	105.752	1	70.0195
Eab7_0152		Hypothetical protein	426	Op-1-4	-1.45219	2.66069e-08	TRUE	0.595237	0.00302953	FALSE		142	30.331	3	217.663	4	268.514	159	82.9855	5	210.387	2	111.44
Eab7_0153	nsr	Regulatory protein nsr	669	Op-2-4	-0.611622	6.80705e-05	TRUE	0.519051	0.0498673	FALSE		678	92.217	2	92.4008	5	213.728	424	140.914	4	107.175	3	106.442
Eab7_0154		Hypothetical protein	471	Op-3-4	-0.576695	0.0319339	FALSE	0.702785	0.00940063	FALSE		154	29.7514	1	65.6222	3	182.145	94	44.3733	4	152.229	0	0
Eab7_0155	yfnB	HAD-hydrolase yfnB	714	Op-4-4	0.271089	0.643977	FALSE	-0.54293	0.0156817	FALSE		513	65.3772	0	0	2	80.103	174	54.1833	2	50.2101	2	66.4891
Eab7_0156	bltD	Spermine/spermidine acetyltransferase	441	Tu	-0.217883	0.0760216	FALSE	-0.163232	0.0930324	FALSE		437	90.1675	2	140.173	1	64.8453	208	104.867	3	121.939	2	107.649
Eab7_0157	sigV	RNA polymerase sigma factor sigV	540	Op-1-2	0.0924176	0.874767	FALSE	NA	NA	FALSE		198	33.3641	0	0	0	0	76	31.2921	0	0	0	0
Eab7_0158		Hypothetical protein	1218	Op-2-2	-0.339135	0.0775383	FALSE	-0.619042	0.126961	FALSE		647	48.3353	1	25.3761	0	0	335	61.1522	0	0	2	38.9764
Eab7_0159		GCN5-related N-acetyltransferase	480	Tu	-2.39155	1.22257e-56	TRUE	-6.95582	1.65104e-16	TRUE		373	70.709	0	0	0	0	801	371.027	2	74.6875	1	49.4513
Eab7_0160		Hypothetical protein	558	Tu	-0.823387	0.231606	FALSE	-5.0054	1.95594e-05	TRUE		29	4.72902	0	0	0	0	21	8.36758	1	32.1237	0	0
Eab7_0161	era	GTPase Era	1053	Op-1-2	-0.455436	0.476328	FALSE	4.76341	0.000271807	TRUE		57	4.92554	0	0	1	27.1574	32	6.75672	0	0	0	0
Eab7_0162	ahpC	Alkyl hydroperoxide reductase subunit C	642	Op-2-2	-1.52272	1.67339e-06	TRUE	1.38049	0.00113235	FALSE		142	20.1262	2	96.2869	0	0	167	57.8357	0	0	1	36.9729
Eab7_0163	capM	Capsular polysaccharide biosynthesis glycosyltransferase CapM	1035	Tu	-3.59977	1.08228e-06	TRUE	-4.11437	0.00245808	FALSE		23	2.02206	0	0	0	0	114	24.4895	1	17.3188	0	0
Eab7_0164		methyl-accepting chemotaxis sensory transducer	1267	pseudo	-0.350602	0.156696	FALSE	-1.08105	0.00999945	FALSE		412	29.5888	1	24.3947	0	0	215	37.7291	1	14.1476	2	37.469
Eab7_0165	ypfJ	ypfJ protein	846	Tu	-2.42504	2.41353e-06	TRUE	-0.946918	0.00598917	FALSE		56	6.02317	1	36.5344	0	0	123	32.3258	2	42.3759	1	28.0575
Eab7_0166		SnoaL-like domain	390	Op-1-2	-1.04753	1.37145e-08	TRUE	NA	NA	FALSE		279	65.0949	0	0	0	0	236	134.543	0	0	0	0
Eab7_0167	ywgB	HTH-type transcriptional regulator ywgB	483	Op-2-2	-1.06682	0.00432682	FALSE	-5.61883	1.08375e-07	TRUE		84	15.8248	0	0	0	0	72	33.1436	0	0	1	49.1441
Eab7_0168		Cysteine ABC transporter permease/ATP-binding protein	1735	pseudo	-1.09916	3.74018e-34	TRUE	-1.88868	9.20902e-97	TRUE		5160	270.619	13	231.588	13	214.27	4524	579.746	83	857.507	58	793.501
Eab7_0169	cydD	ATP-binding/permease protein CydD	1719	Op-3-3	-1.15833	1.39397e-48	TRUE	-2.11723	9.43781e-125	TRUE		6597	349.203	12	215.763	13	216.264	6026	779.413	95	990.62	64	883.737
Eab7_0170		Hypothetical protein	651	Tu	-1.99973	1.58474e-14	TRUE	-1.43075	1.01502e-06	TRUE		190	26.5571	1	47.4778	0	0	311	106.217	2	55.0691	2	72.9236
Eab7_0171	kynB	Kynurenine formamidase	624	Op-1-4	-1.13956	1.03526e-25	TRUE	1.44914	1.34332e-25	TRUE		1271	185.34	11	544.854	8	366.625	1146	408.333	5	143.63	5	190.197
Eab7_0172	kynA	Tryptophan 2,3-dioxygenase	840	Op-2-4	-0.891084	2.5678e-13	TRUE	1.34979	2.98326e-16	TRUE		1394	151.005	7	257.567	11	374.481	1058	280.041	5	106.696	5	141.289
Eab7_0173	gabP	GABA permease	1383	Op-3-4	-0.63419	0.00314795	FALSE	1.11262	7.24574e-09	TRUE		721	47.4374	13	290.531	8	165.419	458	73.6305	7	90.7267	7	120.142
Eab7_0174	kynU	Kynureninase	1278	Op-4-4	0.0909848	0.876652	FALSE	3.24243	6.72117e-41	TRUE		432	30.7582	8	193.478	13	290.89	166	28.8796	1	14.0258	2	37.1465
Eab7_0175		Bacterial regulatory proteins, tetR family domain protein	624	Op-1-3	1.21957	0.0155889	FALSE	7.17891	3.1696e-17	TRUE		222	32.3725	2	99.0644	1	45.8281	39	13.8962	0	0	0	0
Eab7_0176		hypothetical protein	453	Op-2-3	1.66914	0.0119058	FALSE	NA	NA	FALSE		101	20.2876	0	0	0	0	13	6.38057	0	0	0	0
Eab7_0177		Electron transfer DM13	546	Op-3-3	1.29181	1.44113e-06	TRUE	5.82273	7.35778e-08	TRUE		694	115.658	1	56.6082	0	0	116	47.2367	0	0	0	0
Eab7_0178		Major facilitator superfamily protein	1197	Tu	-0.148873	0.2457	FALSE	-0.882679	3.04496e-06	TRUE		789	59.9778	1	25.8213	4	95.5614	358	66.4972	7	104.825	6	118.981
Eab7_0179	plsC	1-acyl-sn-glycerol-3-phosphate acyltransferase	1074	Op-1-2	-0.828485	1.27698e-06	TRUE	-0.236265	0.122811	FALSE		904	76.5899	3	86.3354	1	26.6264	657	136.012	4	66.7598	3	66.3034
Eab7_0180	tagF	CDP-glycerol:polyglycerophosphate glycerophosphotransferase	1767	Op-2-2	-0.204665	0.0508988	FALSE	0.825797	0.00535684	FALSE		2292	118.028	2	34.9837	10	161.838	1081	136.02	3	30.4329	6	80.5997
Eab7_0181	tarI	Ribitol-5-phosphate cytidylyltransferase	714	Op-1-3	-0.147716	0.000882151	TRUE	1.74561	7.20001e-37	TRUE		3893	496.128	6	259.732	18	720.927	1765	549.618	9	225.945	2	66.4891
Eab7_0182		Alcohol dehydrogenase GroES-like domain/ zinc-binding dehydrogenase family oxidoreductase	1026	Op-2-3	-0.738446	8.49698e-22	TRUE	-0.398972	1.28159e-07	TRUE		4240	376.033	9	271.124	13	362.337	2895	627.359	20	349.415	21	485.837
Eab7_0183	tarK	Ribitolphosphotransferase	1209	Op-3-3	-0.650821	3.54603e-12	TRUE	-0.214058	0.000220961	TRUE		3332	250.776	11	281.215	19	449.411	2141	393.736	32	474.442	19	373.032
Eab7_0184	mhqN	NADPH nitroreductase mhqN	558	Op-1-3	3.82779	3.63971e-223	TRUE	10.3075	8.25946e-98	TRUE		7217	1176.87	9	498.517	15	768.73	208	82.8789	0	0	0	0
Eab7_0185		hypothetical protein	561	Op-2-3	0.862391	0.0650958	FALSE	0.514223	0.254503	FALSE		231	37.4677	1	55.0946	1	50.9746	52	20.6089	1	31.9519	1	42.3113
Eab7_0186	yhcK	yhcK protein	951	Op-3-3	0.276738	0.723318	FALSE	2.064	7.38684e-09	TRUE		367	35.115	3	97.5018	2	60.1404	124	28.9905	2	37.6972	0	0
Eab7_0187	marR	Transcriptional regulator, MarR family	450	Tu	-0.232759	5.2903e-06	TRUE	-0.029384	0.0225443	FALSE		2697	545.351	9	618.162	8	508.387	1297	640.829	9	358.5	15	791.221
Eab7_0188		Lysine-specific permease	1485	Tu	0.843643	0.0322013	FALSE	1.05422	3.69565e-05	TRUE		864	52.9413	5	104.068	8	154.057	197	29.4954	5	60.3535	4	63.937
Eab7_0189		hypothetical protein	183	Op-1-3	0.398156	0.0770642	FALSE	-7.01903	4.10569e-17	TRUE		483	240.162	0	0	0	0	150	182.245	0	0	1	129.708
Eab7_0190	msrA	Peptide methionine sulfoxide reductase MsrA	948	Op-2-3	-1.14076	4.27526e-102	TRUE	0.257808	0.215323	FALSE		8063	773.919	28	912.897	24	723.969	7276	1706.47	34	642.88	29	726.12
Eab7_0191		hypothetical protein	1290	Op-3-3	1.70579	9.09083e-17	TRUE	2.3276	1.04458e-20	TRUE		3037	214.221	8	191.678	7	155.176	381	65.6674	1	13.8954	3	55.2014
Eab7_0192	yhdG	Amino acid permease YhdG	1434	Tu	-3.79281	2.04349e-58	TRUE	-0.357342	0.00509813	FALSE		294	18.6554	7	150.876	3	59.8259	1668	258.62	11	137.5	8	132.422
Eab7_0193	glpD	Aerobic glycerol-3-phosphate dehydrogenase	1659	Op-1-2	-0.016219	0.191654	FALSE	1.30054	2.02486e-08	TRUE		4709	258.279	6	111.783	12	206.848	1949	261.204	8	86.4376	3	42.9234
Eab7_0194		Oxidoreductase domain-containing protein	969	Op-2-2	0.558416	0.00498656	FALSE	0.863586	0.0208601	FALSE		2526	237.201	2	63.7938	2	59.0232	702	161.075	1	18.4985	2	48.992
Eab7_0195		Hypothetical protein	282	Op-1-2	-1.43668	6.60115e-61	TRUE	1.63659	1.47228e-18	TRUE		844	272.333	2	219.206	3	304.221	935	737.186	0	0	2	168.345
Eab7_0196		Short-chain dehydrogenase/reductase SDR	651	Op-2-2	-0.86506	8.44583e-23	TRUE	-0.299536	0.000296438	TRUE		2070	289.332	4	189.911	6	263.565	1543	526.987	11	302.88	7	255.232
Eab7_0197		thiol-disulphide oxidoreductase DCC domain protein	159	not-found	-1.23275	1.04507e-54	TRUE	NA	NA	FALSE		602	344.514	0	0	0	0	579	809.648	0	0	0	0
Eab7_0198		Staphylococcal nuclease SNase-like, OB-fold	465	Tu	-0.103853	0.385967	FALSE	-5.26828	2.6522e-06	TRUE		241	47.1598	0	0	0	0	106	50.6836	1	38.5484	0	0
Eab7_0199	ydfM	ydfM transporter	852	Op-1-3	-0.993447	0.015446	FALSE	5.1811	1.95781e-05	TRUE		124	13.2431	1	36.2771	0	0	101	26.357	0	0	0	0
Eab7_0200	gdh	Glucose 1-dehydrogenase	786	Op-2-3	0.747114	0.593874	FALSE	6.24222	5.06053e-10	TRUE		37	4.28338	1	39.3233	1	36.3826	9	2.54586	0	0	0	0
Eab7_0201	glcU	Glucose uptake protein glcU	822	Op-3-3	0.853922	0.641357	FALSE	5.12019	2.99951e-05	TRUE		22	2.43533	0	0	1	34.7892	5	1.35242	0	0	0	0
Eab7_0202		ABC-1 domain protein	1629	Tu	0.0396819	0.667258	FALSE	0.836501	0.0339031	FALSE		1168	65.2423	4	75.8946	2	35.1096	465	63.4668	3	33.0111	2	29.1426
Eab7_0203	yvgT	UPF0126 membrane protein yvgT	612	Op-1-2	0.305955	0.554285	FALSE	0.268727	0.815309	FALSE		441	65.5684	0	0	1	46.7267	146	53.0415	0	0	1	38.7853
Eab7_0204	ywdK	YwdK protein	369	Op-2-2	0.11521	0.811539	FALSE	-1.38006	9.26597e-34	TRUE		876	216.016	1	83.7617	3	232.494	331	199.442	9	437.195	6	385.961
Eab7_0205		Chlorite dismutase	777	Op-2-2	1.03901	4.56071e-18	TRUE	0.408118	0.0170822	FALSE		4820	564.46	14	556.902	10	368.041	960	274.704	13	299.904	13	397.138
Eab7_0206	pta	Phosphate acetyltransferase	987	Tu	-0.804449	1.11585e-69	TRUE	-1.27596	2.56253e-131	TRUE		11674	1076.24	21	657.619	30	869.202	8344	1879.63	95	1725.3	82	1972.04
Eab7_0207	xpt	Xanthine phosphoribosyltransferase	585	Op-1-2	2.54773	2.36512e-07	TRUE	2.73112	2.62924e-15	TRUE		300	46.663	2	105.669	2	97.7667	21	7.98138	1	30.641	0	0
Eab7_0208	pbuX	Xanthine permease	1308	Op-2-2	2.29593	3.90445e-09	TRUE	2.45671	6.58223e-12	TRUE		996	69.2882	0	0	8	174.904	83	14.1086	1	13.7041	1	18.1473
Eab7_0209	ytnA	Amino acid permease YtnA	1377	Op-1-2	0.0707457	0.280801	FALSE	2.17874	7.11854e-89	TRUE		12254	809.751	36	808.054	45	934.535	4775	770.999	15	195.261	11	189.617
Eab7_0210	ytwF	ytwF protein	300	Op-2-2	0.133182	0.922654	FALSE	-0.963316	3.07456e-20	TRUE		544	165	2	206.054	2	190.645	203	150.449	5	298.75	6	474.732
Eab7_0211	mcpB	Methyl-accepting chemotaxis protein mcpB	1980	Tu	2.33733	8.97599e-07	TRUE	1.32577	0.000453263	TRUE		1025	47.1049	4	62.4406	4	57.7712	83	9.32025	0	0	4	47.9528
Eab7_0212		membrane protein-like protein	1194	Op-1-2	-0.460443	0.329614	FALSE	-4.31325	0.00103695	FALSE		119	9.0688	0	0	0	0	67	12.4763	0	0	1	19.8799
Eab7_0213		hypothetical protein	444	Op-2-2	0.0742064	0.92168	FALSE	6.00899	9.36887e-09	TRUE		36	7.3778	0	0	1	64.4071	14	7.01067	0	0	0	0
Eab7_0214	folE2	GTP cyclohydrolase folE2	906	Tu	-1.31397	8.75889e-66	TRUE	0.323086	0.0317074	FALSE		3598	361.36	21	716.412	32	1010.04	3661	898.434	34	672.682	27	707.383
Eab7_0215		Hypothetical protein	138	not-found	-1.0259	0.0177177	FALSE	NA	NA	FALSE		18	11.8686	0	0	0	0	15	24.1672	0	0	0	0
Eab7_0216	ykoY	ykoY membrane protein	858	Tu	-0.378679	2.01429e-05	TRUE	0.280159	0.553937	FALSE		2244	237.981	4	144.094	3	99.9887	1194	309.408	3	62.6748	5	138.325
Eab7_0217	ykoY	membrane protein ykoY	756	Op-1-3	0.831115	2.54163e-06	TRUE	2.20653	2.05067e-31	TRUE		2191	263.711	5	204.419	10	378.264	504	148.226	4	94.8413	1	31.3976
Eab7_0218		metal dependent phosphohydrolase, HD domain	1134	Op-2-3	1.12411	3.04263e-07	TRUE	0.988607	2.09433e-05	TRUE		2109	169.227	5	136.279	7	176.523	396	77.642	6	94.8413	3	62.7953
Eab7_0219		Drug resistance transporter, Bcr/CflA subfamily	1200	Op-3-3	1.06089	0.000504601	TRUE	1.8735	1.93181e-18	TRUE		1152	87.3532	7	180.297	10	238.306	226	41.8737	5	74.6875	2	39.561
Eab7_0220		hypothetical protein	252	Op-1-3	-2.88104	1.08715e-95	TRUE	-2.62597	1.11592e-236	TRUE		199	71.8555	1	122.651	3	340.438	600	529.377	19	1351.49	16	1507.09
Eab7_0221	yuaF	YuaF	522	Op-2-3	-3.28176	4.40748e-171	TRUE	-2.20414	6.72892e-110	TRUE		505	88.0295	3	177.633	3	164.349	2010	856.131	30	1030.17	12	545.669
Eab7_0222	yuaG	yuaG protein	1521	Op-3-3	-3.41075	0	TRUE	-2.84403	0	TRUE		2708	162.004	26	528.343	12	225.615	11786	1722.87	270	3181.95	143	2231.65
Eab7_0223	degV	Protein degV	843	Op-1-2	0.260914	0.210164	FALSE	0.658529	2.59865e-06	TRUE		5279	569.812	12	439.973	15	508.839	1803	475.535	19	404.004	7	197.101
Eab7_0224		Biotin/lipoate A/B protein ligase	825	Op-2-2	0.834051	2.09842e-07	TRUE	0.341721	0.128791	FALSE		2888	318.53	13	487.036	6	207.976	663	178.679	12	260.727	10	287.717
Eab7_0225		Metal-dependent phosphohydrolase	1305	Op-1-2	-1.78879	3.15961e-10	TRUE	-2.32061	1.58068e-09	TRUE		338	23.5675	0	0	1	21.9132	478	81.4389	4	54.9425	3	54.5669
Eab7_0226		Aminoglycoside phosphotransferase	774	Op-2-2	-0.181925	0.543328	FALSE	0.673549	0.340569	FALSE		112	13.1669	0	0	1	36.9467	52	14.9375	1	23.1589	0	0
Eab7_0227		Na+ dependent nucleoside transporter	1179	Tu	-1.22222	1.82425e-19	TRUE	-0.0753539	0.0136784	FALSE		1527	117.851	12	314.586	22	533.612	1458	274.953	27	410.496	24	483.188
Eab7_0228		TrkA domain-containing protein	630	Op-1-2	-0.325538	4.37343e-05	TRUE	0.228438	0.702059	FALSE		1907	275.434	4	196.242	3	136.175	978	345.154	6	170.714	3	113.032
Eab7_0229		4-oxalocrotonate tautomerase	186	Op-2-2	-0.825561	1.8448e-13	TRUE	-0.349811	1.95783e-06	TRUE		364	178.072	1	166.172	3	461.238	264	315.577	3	289.113	4	510.465
Eab7_0230		hypothetical protein	525	Op-1-2	-2.17517	2.55611e-29	TRUE	0.64157	0.00351805	FALSE		264	45.7564	2	117.745	5	272.35	488	206.669	6	204.857	1	45.2126
Eab7_0231	ywhD	ywhD protein	495	Op-2-2	-1.05257	4.30672e-21	TRUE	-0.244233	8.24929e-06	TRUE		966	177.574	8	499.525	7	404.399	820	368.318	15	543.182	11	527.48
Eab7_0232		transposase IS4 family protein	1584	Tu	0.779646	0.0352214	FALSE	-0.824269	0.0173375	FALSE		1057	60.7194	0	0	2	36.107	252	35.372	3	33.9489	2	29.9705
Eab7_0233	yydB	Metallophosphoesterase-like protein yydB	873	Op-1-2	-0.815343	0.00192486	FALSE	-1.26677	1.9252e-07	TRUE		311	32.4156	2	70.8089	0	0	224	57.049	3	61.5979	4	108.759
Eab7_0234		choline/carnitine/betaine transporter	1557	Op-2-2	3.46532	3.02139e-09	TRUE	7.07146	3.41993e-16	TRUE		756	44.1815	4	79.4042	3	55.0997	28	3.99838	0	0	0	0
Eab7_0235		NADPH nitroreductase	675	Tu	-1.56265	2.90421e-19	TRUE	-2.69045	8.94141e-25	TRUE		493	66.4585	0	0	1	42.3656	596	196.317	5	132.778	4	140.661
Eab7_0236	speE	spermidine synthase	840	Op-1-2	1.47772	1.20907e-72	TRUE	0.712364	1.56721e-12	TRUE		11780	1276.07	27	993.474	23	783.006	1731	458.176	23	490.804	21	593.415
Eab7_0237	speB	Agmatinase	873	Op-2-2	1.59382	2.84133e-26	TRUE	0.173608	0.95955	FALSE		3732	388.987	7	247.831	3	98.2706	506	128.87	7	143.729	6	163.138
Eab7_0238		cell wall anchor domain-containing protein	795	Tu	-1.28146	1.79873e-16	TRUE	-0.937957	4.62268e-10	TRUE		772	88.3604	4	155.512	1	35.9708	768	214.787	7	157.83	7	209.002
Eab7_0239		Peptidase C60 sortase A and B	615	Tu	-0.909045	5.24727e-06	TRUE	-0.795051	1.38006e-07	TRUE		380	56.2232	1	50.257	3	139.496	292	105.566	6	174.878	4	154.385
Eab7_0240		Methyl-accepting chemotaxis sensory transducer	1308	Tu	5.86916	4.70763e-15	TRUE	6.84071	3.56693e-14	TRUE		857	59.6184	3	70.8901	2	43.7259	6	1.0199	0	0	0	0
Eab7_0241		hypothetical protein	225	Tu	0.298341	0.894395	FALSE	NA	NA	FALSE		9	3.63972	0	0	0	0	3	2.96451	0	0	0	0
Eab7_0242		Copper ion binding protein	207	Op-1-3	-1.61334	4.39958e-31	TRUE	-1.19897	5.17156e-23	TRUE		234	102.862	1	149.314	1	138.149	293	314.711	1	86.5942	5	573.348
Eab7_0243	copA	Copper-exporting P-type ATPase A	2127	Op-2-3	-0.393548	0.0911599	FALSE	-0.239108	0.188914	FALSE		822	35.1651	0	0	6	80.6679	442	46.2029	6	50.5642	4	44.6387
Eab7_0244	csoR	Copper-sensing transcriptional repressor CsoR	297	Op-3-3	-0.651771	0.197785	FALSE	7.70141	3.13338e-23	TRUE		28	8.57845	2	208.135	0	0	18	13.4751	0	0	0	0
Eab7_0245		Drug resistance transporter, EmrB/QacA family	1533	Tu	-0.748367	0.000905786	TRUE	-0.322061	0.0183533	FALSE		739	43.8641	4	80.6473	5	93.2706	508	73.6777	8	93.5421	8	123.87
Eab7_0246		hypothetical protein	327	Op-1-3	0.782586	0.00089895	TRUE	1.54213	1.90982e-12	TRUE		538	149.707	3	283.56	1	87.4519	128	87.0316	1	54.8165	1	72.589
Eab7_0247		thiamine pyrophosphate binding domain-containing protein	1626	Op-2-3	-0.904881	0.209409	FALSE	-3.46205	0.0218757	FALSE		77	4.30901	0	0	0	0	59	8.06763	1	11.024	0	0
Eab7_0248		aldehyde dehydrogenase	1440	Op-3-3	-0.523952	0.516659	FALSE	4.42358	0.00147849	FALSE		51	3.22266	1	21.4639	0	0	30	4.63205	0	0	0	0
Eab7_0249		alpha amylase	1701	Op-1-3	-0.782884	1.10727e-05	TRUE	-0.612657	0.00184332	FALSE		1318	70.5048	5	90.8527	1	16.8117	928	121.299	9	94.8413	5	69.7725
Eab7_0250		Hypothetical protein	519	Op-2-3	1.35097	2.00342e-41	TRUE	1.1625	7.13608e-22	TRUE		4762	834.89	12	714.638	8	440.798	764	327.296	7	241.763	6	274.412
Eab7_0251		hypothetical protein	420	Op-3-3	0.909959	8.57457e-17	TRUE	0.299373	0.0511249	FALSE		3145	681.363	9	662.316	19	1293.66	685	362.623	24	1024.29	10	565.158
Eab7_0252		alcohol dehydrogenase	1044	Tu	4.58263	5.73957e-33	TRUE	0.689527	0.0216141	FALSE		1699	148.081	5	148.027	2	54.7831	29	6.17607	6	103.017	1	22.7362
Eab7_0253	fadF	FadF protein	2133	Tu	-0.881496	0.00770759	FALSE	-0.43025	0.0619724	FALSE		480	20.4766	3	43.4713	2	26.8136	362	37.734	2	16.8073	7	77.898
Eab7_0254	merR2	Transcriptional regulator, MerR family	399	Op-1-2	0.430361	0.00729659	FALSE	1.77105	5.38064e-54	TRUE		1923	438.545	11	852.102	8	573.369	584	325.428	4	179.699	4	237.961
Eab7_0255	yrkA	UPF0053 protein yrkA	1314	Op-2-2	0.445509	0.00661409	FALSE	1.45176	7.44105e-25	TRUE		5873	406.698	18	423.398	21	457.026	1765	298.651	13	177.34	8	144.515
Eab7_0256	lytS	Sensor protein lytS	1686	Tu	-0.401851	0.0118134	FALSE	-0.507257	0.0306607	FALSE		1400	75.5576	3	54.9966	1	16.9613	757	99.8281	3	31.895	5	70.3933
Eab7_0257	galM	Aldose 1-epimerase	1029	Op-1-2	1.0588	0.0187244	FALSE	1.89256	6.51923e-05	TRUE		453	40.0581	1	30.037	2	55.5816	89	19.2304	0	0	1	23.0677
Eab7_0258	degV	Protein degV	855	Op-2-2	0.310631	0.196232	FALSE	-0.273193	1.17593e-06	TRUE		2779	295.753	9	325.348	18	602.037	917	238.461	23	482.193	23	638.529
Eab7_0259	CrcB1	CrcB like protein	357	Op-1-2	-1.72632	2.59186e-08	TRUE	-7.51712	1.08705e-22	TRUE		79	20.1357	0	0	0	0	107	66.6393	1	50.2101	2	132.978
Eab7_0260	CrcB2	CrcB like protein	402	Op-2-2	-2.25621	6.87064e-05	TRUE	-1.1933	1.01558e-06	TRUE		23	5.20606	0	0	1	71.1362	45	24.8886	1	44.5896	2	118.093
Eab7_0261		Chemotaxis methyl-accepting receptor, signalling	1473	Tu	2.52603	6.1903e-12	TRUE	6.92125	7.54314e-15	TRUE		1351	83.4565	3	62.9492	3	58.2419	96	14.4905	0	0	0	0
Eab7_0262		Alcohol dehydrogenase superfamily, zinc-type	930	Tu	4.25004	0.000364397	TRUE	4.94205	9.57389e-05	TRUE		140	13.6979	0	0	1	30.7492	3	0.717221	0	0	0	0
Eab7_0263		DNA polymerase beta domain protein region	771	Op-1-2	0.173761	0.915883	FALSE	-6.27202	3.58033e-11	TRUE		678	80.0171	0	0	0	0	246	70.9407	2	46.4981	1	30.7868
Eab7_0264		Transcriptional regulator, HxlR family	399	Op-2-2	0.757799	0.0266899	FALSE	-0.430875	0.0497873	FALSE		314	71.6084	1	77.4639	0	0	76	42.3502	1	44.9248	1	59.4903
Eab7_0265		glyoxalase/bleomycin resistance protein/dioxygenase	855	Tu	-0.949817	0.00417565	FALSE	-1.14907	2.22935e-06	TRUE		191	20.3271	2	72.2996	0	0	151	39.2668	5	104.825	2	55.5243
Eab7_0266		NUDIX hydrolase	795	Op-1-2	-1.96312	2.0648e-103	TRUE	0.527614	0.00102446	FALSE		1922	219.985	10	388.781	12	431.649	3067	857.751	12	270.566	10	298.574
Eab7_0267		membrane-associated protein-like protein	588	Tu	0.048644	0.771025	FALSE	-5.33485	1.51876e-06	TRUE		230	35.5925	0	0	0	0	91	34.4095	0	0	1	40.3684
Eab7_0268		hypothetical protein	1377	Tu	-3.13316	1.25561e-33	TRUE	0.22188	0.878822	FALSE		288	19.0312	2	44.8919	1	20.7674	1034	166.956	3	39.0523	1	17.2379
Eab7_0269		PepSY-associated TM helix domain protein	1377	Op-1-2	4.38197	3.27109e-167	TRUE	1.5755	2.36324e-38	TRUE		12176	804.596	28	628.487	28	581.488	239	38.5903	10	130.174	16	275.807
Eab7_0270		Hypothetical protein	447	Op-2-2	3.52678	4.58525e-133	TRUE	1.34051	1.78352e-22	TRUE		3661	745.246	3	207.437	11	703.723	130	64.6622	5	200.503	3	159.306
Eab7_0271		Hypothetical protein	267	not-found	-0.0668181	0.551056	FALSE	NA	NA	FALSE		91	31.0126	0	0	0	0	39	32.4764	0	0	0	0
Eab7_0272	yrhL	Peptidoglycan O-acetyltransferase YrhL	1791	Tu	-0.282493	0.475514	FALSE	5.65764	3.81871e-07	TRUE		203	10.3135	2	34.5149	1	15.9669	101	12.5384	0	0	0	0
Eab7_0273	yclK	histidine kinase yclK	156	not-found	-1.30189	0.497097	FALSE	NA	NA	FALSE		1	0.583288	0	0	0	0	1	1.42525	0	0	0	0
Eab7_0274	adaB	Methylated-DNA--protein-cysteine methyltransferase, inducible	1053	Op-1-3	-0.04518	0.654932	FALSE	0.346171	0.526412	FALSE		251	21.6897	3	88.0572	1	27.1574	106	22.3817	4	68.0912	1	22.5419
Eab7_0275	yhaZ	yhaZ protein	1056	Op-2-3	-0.239649	0.204204	FALSE	-0.214057	0.459861	FALSE		474	40.8434	1	29.269	0	0	229	48.2154	2	33.9489	0	0
Eab7_0276		Hypothetical protein	327	Op-3-3	0.271693	0.64375	FALSE	1.67376	2.25655e-07	TRUE		233	64.8359	0	0	2	174.904	79	53.7148	1	54.8165	0	0
Eab7_0277		hypothetical protein	297	Op-1-2	-3.29196	1.25722e-05	TRUE	-7.13217	3.00193e-18	TRUE		7	2.14461	0	0	0	0	28	20.9612	1	60.3535	1	79.9213
Eab7_0278		hypothetical protein	585	Op-2-2	-3.14121	7.60072e-16	TRUE	-1.05927	0.000358859	TRUE		54	8.39934	0	0	1	48.8833	195	74.1128	2	61.2821	1	40.5754
Eab7_0279		Hypothetical protein	186	Tu	-1.28616	0.383894	FALSE	NA	NA	FALSE		2	0.978418	0	0	0	0	2	2.39074	0	0	0	0
Eab7_0280	yhcK	yhcK protein	1089	Tu	-0.856277	0.000828784	TRUE	-6.25776	4.41263e-11	TRUE		409	34.1746	0	0	0	0	303	61.8628	2	32.9201	2	43.5934
Eab7_0281		Hypothetical protein	984	Tu	2.09363	1.48488e-07	TRUE	-6.05441	7.27601e-10	TRUE		678	62.6963	0	0	0	0	65	14.687	1	18.2165	2	48.2452
Eab7_0282	yvcI	Nudix hydrolase yvcI	411	Op-1-5	-1.19729	2.80454e-08	TRUE	-0.381467	0.0147309	FALSE		211	46.7141	1	75.2021	1	69.5785	198	107.112	3	130.839	1	57.7533
Eab7_0283	ygaJ	ygaJ peptidase	660	Op-2-5	-0.415726	0.172991	FALSE	0.381348	0.631499	FALSE		152	20.9559	1	46.8304	0	0	83	27.9607	0	0	1	35.9646
Eab7_0284		hypothetical protein	510	Op-3-5	-0.140383	0.660937	FALSE	5.92125	2.54419e-08	TRUE		51	9.09929	1	60.6041	0	0	23	10.027	0	0	0	0
Eab7_0285		hypothetical protein	483	Op-4-5	0.152899	0.997154	FALSE	NA	NA	FALSE		19	3.57943	0	0	0	0	7	3.2223	0	0	0	0
Eab7_0286	padR	Negative transcription regulator padR	339	Op-5-5	1.07839	0.275383	FALSE	6.51065	1.03935e-11	TRUE		31	8.32088	1	91.1743	0	0	6	3.93519	0	0	0	0
Eab7_0287		Hypothetical protein	378	Op-1-2	1.35711	0.00137064	FALSE	7.24127	7.45502e-18	TRUE		194	46.7	0	0	2	151.306	31	18.2341	0	0	0	0
Eab7_0288		Hypothetical protein	378	Op-2-2	0.963716	0.191504	FALSE	0.674035	0.172208	FALSE		62	14.9248	0	0	1	75.6528	13	7.64656	1	47.4206	0	0
Eab7_0289	yabJ	RutC family protein yabJ	390	Tu	-2.27832	1.17088e-34	TRUE	0.674025	0.0573503	FALSE		207	48.2962	0	0	2	146.65	411	234.311	2	91.9231	0	0
Eab7_0290	hisI	phosphoribosyl-ATP pyrophosphohydrolase	324	Op-1-2	-0.490616	0.0474144	FALSE	-1.82402	5.92152e-19	TRUE		120	33.7011	0	0	1	88.2616	69	47.3499	3	165.972	2	146.522
Eab7_0291	yejH	yejH protein	2313	Op-2-2	0.0308856	0.786144	FALSE	-1.20922	0.00237014	FALSE		564	22.1876	2	26.7255	0	0	226	21.7244	4	30.9987	3	30.7868
Eab7_0292		Hypothetical protein	675	Op-2-2	0.186718	0.918421	FALSE	-5.73118	3.35654e-08	TRUE		242	32.6226	0	0	0	0	87	28.657	2	53.1111	0	0
Eab7_0293		Hypothetical protein	180	Tu	4.79316	5.8748e-09	TRUE	NA	NA	FALSE		68	34.3751	0	0	0	0	1	1.23521	0	0	0	0
Eab7_0294		3-demethylubiquinone-9 3-methyltransferase	429	Tu	-4.56513	1.44376e-197	TRUE	-2.3431	3.58778e-80	TRUE		163	34.5731	2	144.094	1	66.6591	1579	818.351	15	626.748	8	442.641
Eab7_0295	exuR	HTH-type transcriptional repressor exuR	1014	Tu	-1.36191	1.14366e-33	TRUE	-1.04713	4.2199e-18	TRUE		1851	166.102	6	182.888	4	112.808	1947	426.916	20	353.55	11	257.498
Eab7_0296		Hypothetical protein	282	Op-1-3	-0.414021	0.576207	FALSE	0.380698	0.464451	FALSE		11	3.54937	1	109.603	0	0	6	4.73061	0	0	1	84.1724
Eab7_0297	bglB	Beta-glucosidase B	1347	Op-2-3	-0.891259	0.255339	FALSE	-5.13914	7.36005e-06	TRUE		54	3.64782	0	0	0	0	41	6.76754	0	0	2	35.2437
Eab7_0298		glycoside hydrolase family 16	864	Op-3-3	-0.877027	0.000598477	TRUE	-0.5428	0.120447	FALSE		326	34.333	0	0	1	33.0981	245	63.0474	1	20.7465	1	27.4729
Eab7_0299		IS605 family transposase OrfB	516	pseudo	-1.19294	3.27803e-10	TRUE	-0.929892	1.63704e-06	TRUE		342	60.3092	1	59.8994	1	55.4201	320	137.884	5	173.692	1	46.0012
Eab7_0300		carbohydrate-binding CenC domain-containing protein	795	Tu	0.14218	0.995455	FALSE	5.16912	2.13181e-05	TRUE		27	3.09032	0	0	1	35.9708	10	2.79671	0	0	0	0
Eab7_0301		hypothetical protein	474	Tu	-2.09536	0.000678758	TRUE	NA	NA	FALSE		24	4.60723	0	0	0	0	42	19.7009	0	0	0	0
Eab7_0302	pepT	Peptidase T	1272	Tu	-1.84725	0.163073	FALSE	NA	NA	FALSE		15	1.07303	0	0	0	0	22	3.84548	0	0	0	0
Eab7_0303		Tetratricopeptide repeat containing	936	Tu	-0.742381	0.00962076	FALSE	NA	NA	FALSE		279	27.1229	0	0	0	0	191	45.3704	0	0	0	0
Eab7_0304		Excalibur domain protein	300	Tu	1.10469	0.000482938	TRUE	NA	NA	FALSE		268	81.287	0	0	0	0	51	37.7975	0	0	0	0
Eab7_0305	ydbP	Thioredoxin-like protein ydbP	324	Tu	-1.15352	3.41311e-19	TRUE	-1.48621	5.74461e-67	TRUE		469	131.715	2	190.791	4	353.046	427	293.02	9	497.917	14	1025.66
Eab7_0306	yeaB	yeaB transporter	870	Tu	0.228819	0.724327	FALSE	0.618571	0.0986889	FALSE		839	87.7506	2	71.0531	2	65.7397	293	74.8795	3	61.8104	1	27.2835
Eab7_0307	ydaC	ydaC methyltransferase	546	Tu	-0.765535	0.00119895	FALSE	-0.0812582	0.355646	FALSE		240	39.9969	2	113.216	0	0	167	68.0046	1	32.8297	2	86.9473
Eab7_0308		Hypothetical protein	171	not-found	-0.172702	0.668941	FALSE	NA	NA	FALSE		13	6.91759	0	0	0	0	6	7.80135	0	0	0	0
Eab7_0309		MarR family transcriptional regulator	489	Op-1-3	-0.94396	8.26622e-06	TRUE	0.346264	0.352332	FALSE		268	49.8693	3	189.62	1	58.4801	211	95.9375	4	146.626	1	48.5411
Eab7_0310	yfiB	ABC transporter ATP-binding protein YfiB	1725	Op-2-3	-0.627678	0.0175417	FALSE	-0.635193	3.79792e-06	TRUE		593	31.2805	5	89.5886	8	132.623	375	48.3345	16	166.261	13	178.885
Eab7_0311	YfiC	ABC transporter ATP-binding protein YfiC	1872	Op-3-3	-0.515978	0.0106166	FALSE	-0.596112	3.11113e-07	TRUE		1056	51.3293	12	198.129	7	106.932	618	73.4002	23	220.232	19	240.917
Eab7_0312		Rhodanese domain protein	300	Op-1-2	-0.0419633	0.820917	FALSE	NA	NA	FALSE		19	5.76288	0	0	0	0	8	5.92903	0	0	0	0
Eab7_0313		Beta-lactamase domain protein	1407	Op-2-2	-1.18315	0.127029	FALSE	NA	NA	FALSE		56	3.62161	0	0	0	0	52	8.2172	0	0	0	0
Eab7_0314	ygxB	ygxB protein	1803	Tu	-2.03953	0.305235	FALSE	NA	NA	FALSE		9	0.454207	0	0	0	0	15	1.84974	0	0	0	0
Eab7_0315	yhdG	Amino acid permease YhdG	1389	Op-1-2	-2.4467	8.7044e-19	TRUE	-0.436938	0.0211485	FALSE		316	20.701	1	22.252	4	82.3521	705	112.85	7	90.3348	3	51.267
Eab7_0316	yhcX	UPF0012 hydrolase yhcX	459	Op-2-2	-3.6359	0	TRUE	-1.5429	5.49992e-18	TRUE		618	122.513	0	0	2	124.605	3144	1522.95	4	156.209	4	206.855
Eab7_0317		hypothetical protein	687	Tu	1.57365	0.0049163	FALSE	1.3256	0.00291621	FALSE		211	27.9469	1	44.9899	1	41.6256	29	9.38547	0	0	1	34.5511
Eab7_0318	mutT	Mutator mutT protein	447	Op-1-2	0.532979	0.119823	FALSE	1.54213	1.72221e-09	TRUE		403	82.0361	3	207.437	1	63.9748	114	56.7038	1	40.1007	1	53.1021
Eab7_0319	nos	Nitric oxide synthase oxygenase	1101	Op-2-2	0.768751	0.00489818	FALSE	0.922034	0.00415173	FALSE		1353	111.82	4	112.291	2	51.9469	325	65.6312	4	65.1226	1	21.5591
Eab7_0320	yfkH	Ribonuclease-like protein yfkH	858	Tu	-2.37839	1.57942e-08	TRUE	-5.79025	1.75636e-08	TRUE		86	9.1205	0	0	0	0	183	47.4218	0	0	2	55.3301
Eab7_0321	yjnA	UPF0721 transmembrane protein yjnA	867	Tu	1.60087	0.00551841	FALSE	3.32582	1.84382e-24	TRUE		252	26.4478	4	142.598	4	131.934	34	8.71916	0	0	1	27.3779
Eab7_0322	cysL	HTH-type transcriptional regulator CysL	849	Op-1-9	-0.53191	0.0501153	FALSE	-0.326034	0.295106	FALSE		267	28.6161	0	0	1	33.6829	158	41.3775	2	42.2262	0	0
Eab7_0323	yrkD	yrkD protein	264	Op-2-9	-1.2907	0.0381862	FALSE	NA	NA	FALSE		16	5.51472	0	0	0	0	16	13.4751	0	0	0	0
Eab7_0324	yrkE	yrkE protein	480	Op-3-9	-1.87101	0.0911866	FALSE	NA	NA	FALSE		8	1.51655	0	0	0	0	12	5.55846	0	0	0	0
Eab7_0325	yqhL	yqhL protein	360	Op-4-9	-5.30451	0.000799117	TRUE	NA	NA	FALSE		1	0.252758	0	0	0	0	16	9.88171	0	0	0	0
Eab7_0326	ytwF	ytwF protein	297	Op-5-9	-4.38957	0.00075769	TRUE	NA	NA	FALSE		0	0	0	0	0	0	14	10.4806	0	0	0	0
Eab7_0327	yrkF	UPF0033 protein yrkF	567	Op-6-9	NA	NA	FALSE	NA	NA	FALSE		0	0	0	0	0	0	11	4.31344	0	0	0	0
Eab7_0328	yrkH	yrkH protein	1137	Op-7-9	-2.81378	0.0583637	FALSE	NA	NA	FALSE		8	0.640231	0	0	0	0	23	4.49761	0	0	0	0
Eab7_0329	yrkI	UPF0033 protein yrkI	228	Op-8-9	-3.2854	0.00111207	FALSE	NA	NA	FALSE		3	1.19727	0	0	0	0	12	11.702	0	0	0	0
Eab7_0330	yrkJ	UPF0721 transmembrane protein yrkJ	777	Op-9-9	-2.24793	0.547715	FALSE	NA	NA	FALSE		1	0.117108	0	0	0	0	2	0.5723	0	0	0	0
Eab7_0331		hypothetical protein	387	Tu	-4.71882	0.00806137	FALSE	NA	NA	FALSE		1	0.235124	0	0	0	0	11	6.3197	0	0	0	0
Eab7_0332	msrA	Peptide methionine sulfoxide reductase MsrA	1101	Tu	0.177608	0.883283	FALSE	3.07095	4.81087e-26	TRUE		1404	116.035	3	84.2182	9	233.761	508	102.587	1	16.2807	1	21.5591
Eab7_0333	wprA	Cell wall-associated protease	2913	Op-1-2	1.42795	6.31754e-16	TRUE	1.36469	2.07844e-15	TRUE		8718	272.323	31	328.922	26	255.241	1326	101.209	17	104.609	15	122.228
Eab7_0334	phoR	Alkaline phosphatase synthesis sensor protein phoR	2538	Op-2-2	1.62023	2.68775e-11	TRUE	2.97831	3.49516e-11	TRUE		4169	149.468	6	73.0687	5	56.3372	555	48.6201	1	7.06265	1	9.35249
Eab7_0335	ykoW	Signaling protein ykoW	1410	Tu	0.181228	0.903002	FALSE	-0.0592351	0.615954	FALSE		978	63.1142	0	0	2	40.5628	353	55.6635	2	25.4255	1	16.8345
Eab7_0336		Heat induced stress protein YflT	450	Op-1-2	-1.48057	0.0332122	FALSE	5.98959	1.17361e-08	TRUE		21	4.24633	0	0	1	63.5483	24	11.8581	0	0	0	0
Eab7_0337	yxiE	Universal stress protein YxiE	450	Op-2-2	-0.340828	0.399731	FALSE	7.04701	5.76082e-16	TRUE		54	10.9191	1	68.6846	1	63.5483	28	13.8344	0	0	0	0
Eab7_0338		Hypothetical protein	192	Tu	-0.00245597	0.516373	FALSE	-6.54473	4.65915e-13	TRUE		161	76.3013	0	0	0	0	66	76.4289	1	93.3594	0	0
Eab7_0339	ydgG	HTH-type transcriptional regulator ydgG	444	Op-1-2	0.662319	0.000276805	TRUE	-0.946811	0.000148681	TRUE		1280	262.322	1	69.6128	0	0	331	165.752	2	80.7433	1	53.4609
Eab7_0340	ydgH	Membrane protein ydgH	2409	Op-2-2	0.708052	3.4552e-05	TRUE	-1.069	8.0902e-16	TRUE		7716	291.449	7	89.8118	13	154.32	1933	178.406	45	334.838	18	177.36
Eab7_0341		Hypothetical protein	162	not-found	-1.29068	0.508733	FALSE	NA	NA	FALSE		1	0.561684	0	0	0	0	1	1.37246	0	0	0	0
Eab7_0342	blm	Beta-lactamase 2	852	Op-1-2	0.0437689	0.368432	FALSE	-1.50224	3.75278e-48	TRUE		2889	308.543	3	108.831	8	268.514	1147	299.322	23	483.891	21	585.057
Eab7_0343		Hypothetical protein	129	Op-2-2	-0.311516	0.000364289	TRUE	0.380922	0.278929	FALSE		317	223.603	1	239.598	0	0	161	277.492	0	0	1	184.005
Eab7_0344		hypothetical protein	705	Tu	1.43686	0.100872	FALSE	NA	NA	FALSE		86	11.0998	0	0	0	0	13	4.09986	0	0	0	0
Eab7_0345	xylR	Xylose repressor	1161	Tu	0.518569	0.119383	FALSE	-0.138049	0.0585901	FALSE		1127	88.3281	6	159.732	6	147.787	322	61.6649	10	154.393	9	184.005
Eab7_0346		hypothetical protein	483	Op-1-10	-3.88967	2.70436e-10	TRUE	NA	NA	FALSE		14	2.63747	0	0	0	0	85	39.1279	0	0	0	0
Eab7_0347	ytcQ	ABC transporter peptide-binding protein ytcQ	1311	Op-2-10	-3.93784	0.000302612	TRUE	5.50398	1.53957e-06	TRUE		12	0.832887	1	23.576	1	21.8129	75	12.7196	0	0	0	0
Eab7_0348	yurN	ABC transporter permease protein yurN	966	Op-3-10	-3.52356	0.0792319	FALSE	NA	NA	FALSE		3	0.282587	0	0	0	0	14	3.2223	0	0	0	0
Eab7_0349	yurM	ABC transporter permease protein yurM	786	Op-4-10	-5.15592	0.0022959	FALSE	5.29719	8.30208e-06	TRUE		2	0.231534	1	39.3233	0	0	29	8.20333	0	0	0	0
Eab7_0350	lacZ	Beta-galactosidase LacZ	1995	Op-5-10	-2.40541	0.0240124	FALSE	NA	NA	FALSE		31	1.41392	0	0	0	0	67	7.46701	0	0	0	0
Eab7_0351		glycoside hydrolase clan GH-D	2133	Op-6-10	-1.41653	0.0615054	FALSE	-5.38474	9.85593e-07	TRUE		85	3.62606	0	0	0	0	93	9.69408	1	8.40366	3	33.3848
Eab7_0352	galK	galactokinase	1173	Op-7-10	-0.901685	0.0503747	FALSE	NA	NA	FALSE		136	10.5499	0	0	0	0	104	19.7129	0	0	0	0
Eab7_0353	galE	UDP-glucose 4-epimerase	999	Op-8-10	-0.772947	0.0401434	FALSE	-5.38198	1.00984e-06	TRUE		173	15.7575	0	0	0	0	121	26.9299	1	17.9429	1	23.7604
Eab7_0354	galT	Galactose-1-phosphate uridylyltransferase	1494	Op-9-10	-0.784121	0.039214	FALSE	-4.80116	7.53913e-05	TRUE		254	15.47	0	0	0	0	179	26.6389	1	11.998	1	15.888
Eab7_0355	galM	aldose 1-epimerase	1020	Op-10-10	-1.08713	0.00204481	FALSE	-4.13586	0.00225042	FALSE		199	17.7525	0	0	0	0	173	37.7104	1	17.5735	0	0
Eab7_0356		Hypothetical protein	144	Op-1-8	-2.19041	2.86076e-22	TRUE	NA	NA	FALSE		53	33.4904	0	0	0	0	99	152.858	0	0	0	0
Eab7_0357	ogt	Methylated-DNA--protein-cysteine methyltransferase, constitutive	525	Op-2-8	-2.2716	0.297818	FALSE	NA	NA	FALSE		2	0.34664	0	0	0	0	4	1.69401	0	0	0	0
Eab7_0358	pdhD	Dihydrolipoyl dehydrogenase	1401	Op-3-8	-2.11346	0.0932496	FALSE	-3.67807	0.0116793	FALSE		17	1.10412	0	0	0	0	30	4.761	1	12.7944	0	0
Eab7_0359	pdhC	Dihydrolipoyllysine-residue acetyltransferase component of pyruvate dehydrogenase complex	1209	Op-4-8	-2.68557	0.0863454	FALSE	NA	NA	FALSE		8	0.602103	0	0	0	0	21	3.86196	0	0	0	0
Eab7_0360	pdhB	Pyruvate dehydrogenase E1 component subunit beta	795	Op-5-8	-2.02076	0.209626	FALSE	5.28096	9.39459e-06	TRUE		6	0.686739	1	38.8781	0	0	10	2.79671	0	0	0	0
Eab7_0361	pdhA	Pyruvate dehydrogenase E1 component subunit alpha	1053	Op-6-8	-2.37932	0.119794	FALSE	4.76341	0.000271807	TRUE		8	0.691304	0	0	1	27.1574	17	3.58951	0	0	0	0
Eab7_0362	pdh	Phenylalanine dehydrogenase	1143	Op-7-8	-0.857981	0.745825	FALSE	-3.97085	0.00430351	FALSE		4	0.318435	0	0	0	0	3	0.583566	1	15.6824	0	0
Eab7_0363		hypothetical protein	396	Op-8-8	0.151452	0.997184	FALSE	NA	NA	FALSE		38	8.73164	0	0	0	0	14	7.86045	0	0	0	0
Eab7_0364	menE	2-succinylbenzoate--CoA ligase	1296	Op-1-12	-2.00468	0.0635631	FALSE	-5.0063	1.94365e-05	TRUE		22	1.54463	0	0	0	0	36	6.17607	1	13.831	1	18.3153
Eab7_0365	paaA	Phenylacetic acid degradation protein paaA	972	Op-2-12	-0.553936	0.794749	FALSE	-4.20477	0.00168231	FALSE		5	0.46807	0	0	0	0	3	0.68623	1	18.4414	0	0
Eab7_0366	paaB	Phenylacetic acid degradation protein paaB	345	Op-3-12	-2.28331	0.197057	FALSE	-6.10434	3.76774e-10	TRUE		2	0.527495	0	0	0	0	4	2.57784	0	0	1	68.8018
Eab7_0367	paaC	Phenylacetic acid degradation protein paaC	786	Op-4-12	-2.88158	0.0967223	FALSE	NA	NA	FALSE		4	0.463068	0	0	0	0	12	3.39448	0	0	0	0
Eab7_0368	paaJ	Phenylacetate-CoA oxygenase, PaaJ subunit	495	Op-5-12	-1.28701	0.232473	FALSE	NA	NA	FALSE		10	1.83824	0	0	0	0	10	4.49169	0	0	0	0
Eab7_0369	ethD	Ethyl tert-butyl ether degradation EthD	324	Op-6-12	-2.02546	0.00542049	FALSE	NA	NA	FALSE		12	3.37011	0	0	0	0	20	13.7246	0	0	0	0
Eab7_0370	yngF	enoyl-CoA hydratase/isomerase	681	Op-7-12	-1.63978	0.0703725	FALSE	NA	NA	FALSE		18	2.4051	0	0	0	0	23	7.50923	0	0	0	0
Eab7_0371	dhaS	aldehyde dehydrogenase dhaS	1509	Op-8-12	-1.19794	0.166945	FALSE	-4.57046	0.000286955	TRUE		48	2.89441	0	0	0	0	45	6.63037	2	23.7575	0	0
Eab7_0372	mmgB	3-hydroxybutyryl-CoA dehydrogenase	873	Op-9-12	-0.297386	0.833681	FALSE	5.14568	2.51391e-05	TRUE		8	0.833841	1	35.4044	0	0	4	1.01873	0	0	0	0
Eab7_0373	fadA	3-ketoacyl-CoA thiolase	1209	Op-10-12	-1.28616	0.383894	FALSE	-0.0017576	0.683887	FALSE		13	0.978418	1	25.565	1	23.6532	13	2.39074	2	29.6526	1	19.6333
Eab7_0374	yngF	enoyl-CoA hydratase/isomerase yngF	771	Op-11-12	-1.96702	0.0522014	FALSE	5.32481	6.7086e-06	TRUE		15	1.77029	1	40.0883	0	0	24	6.92104	0	0	0	0
Eab7_0375		Transcriptional regulator, PaaX family	894	Op-12-12	-0.0236077	0.485765	FALSE	-0.570148	0.00517226	FALSE		661	67.2777	1	34.5728	2	63.9748	275	68.3927	2	40.1007	4	106.204
Eab7_0376	ytoA	Transferase ytoA	519	Tu	1.33954	2.63795e-05	TRUE	-0.760065	1.82385e-06	TRUE		470	82.402	1	59.5531	2	110.199	76	32.5582	7	241.763	1	45.7353
Eab7_0377	yrpB	Nitronate monooxygenase	936	Tu	0.174794	0.953737	FALSE	1.731	5.73109e-06	TRUE		229	22.2621	2	66.0429	2	61.1042	83	19.7159	2	38.3013	0	0
Eab7_0378		hypothetical protein	429	Op-1-2	1.43738	0.000666894	TRUE	6.17073	1.29177e-09	TRUE		225	47.7235	1	72.0468	0	0	34	17.6212	0	0	0	0
Eab7_0379		hypothetical protein	480	Op-2-2	1.22588	0.000199782	TRUE	1.17453	5.51581e-07	TRUE		400	75.8274	2	128.784	3	178.73	70	32.4244	1	37.3438	2	98.9026
Eab7_0380	msrA	Peptide methionine sulfoxide reductase MsrA	531	Tu	-2.89611	1.81044e-65	TRUE	-1.98387	9.82596e-54	TRUE		280	47.9812	0	0	4	215.418	853	357.165	12	405.085	10	447.017
Eab7_0381		N-acyl-L-amino acid amidohydrolase	1172	pseudo	-1.85604	4.61559e-15	TRUE	0.618453	0.15495	FALSE		430	33.3848	2	52.7442	2	48.7999	637	120.844	3	45.8831	1	20.2531
Eab7_0382	yetG	monooxygenase yetG	294	Tu	1.76964	0.103654	FALSE	7.66107	1.05654e-22	TRUE		25	7.73749	1	105.13	1	97.2679	3	2.26876	0	0	0	0
Eab7_0383		NLP/P60 protein	1887	Op-1-2	-0.414606	0.0548089	FALSE	-0.492155	0.0256515	FALSE		867	41.8075	4	65.5179	1	15.1546	473	55.7319	4	37.9968	6	75.4741
Eab7_0384	ydaD	N-acetyltransferase YnaD	558	Op-2-2	-1.92972	4.06791e-48	TRUE	-0.434522	0.0010478	FALSE		642	104.691	2	110.782	2	102.497	1001	398.855	5	160.618	3	127.616
Eab7_0385	ykkC	Multidrug resistance protein ykkC	330	Op-1-2	-0.241873	0.311462	FALSE	-5.76341	2.36385e-08	TRUE		93	25.6434	0	0	0	0	45	30.3189	1	54.3182	0	0
Eab7_0386	ykkD	Multidrug resistance protein ykkD	318	Op-2-2	1.37189	0.118972	FALSE	NA	NA	FALSE		38	10.8734	0	0	0	0	6	4.19507	0	0	0	0
Eab7_0387		Heat induced stress protein YflT	756	Tu	2.83831	2.48824e-05	TRUE	2.32578	3.32163e-10	TRUE		227	27.3219	2	81.7674	2	75.6528	13	3.82328	0	0	1	31.3976
Eab7_0388	yvgN	Glyoxal reductase	825	Tu	-1.11841	6.04987e-10	TRUE	-1.4329	4.89969e-30	TRUE		610	67.2796	5	187.322	2	69.3255	542	146.07	16	347.636	12	345.26
Eab7_0389	gbsB	Alcohol dehydrogenase	1026	Tu	-2.42134	1.39106e-11	TRUE	-6.23917	5.78076e-11	TRUE		140	12.4162	0	0	0	0	307	66.5282	3	52.4123	1	23.1351
Eab7_0390	ykuI	EAL-domain containing protein ykuI	858	Tu	2.23784	0.000429065	TRUE	1.35339	0.000106496	TRUE		242	25.6647	3	108.07	1	33.3296	21	5.44185	0	0	2	55.3301
Eab7_0391	ysdA	protein ysdA	273	Op-1-3	-1.65495	2.53873e-77	TRUE	-1.24749	2.48173e-81	TRUE		748	249.314	5	566.082	4	419	964	785.107	29	1904.12	5	434.737
Eab7_0392		Hypothetical protein	663	Op-2-3	-2.08986	3.18287e-141	TRUE	-1.81733	9.02141e-150	TRUE		1874	257.196	9	419.567	8	345.059	3265	1094.92	52	1405.88	36	1288.87
Eab7_0393		LemA family protein	594	Op-3-3	-2.11005	2.44559e-216	TRUE	-2.04947	2.63678e-120	TRUE		2521	386.184	5	260.169	4	192.571	4454	1667.16	29	875.126	25	999.016
Eab7_0394	uppP	Undecaprenyl-diphosphatase	837	Tu	1.30428	1.01925e-18	TRUE	1.33421	3.1083e-25	TRUE		3512	381.8	18	664.69	11	375.824	582	154.601	10	214.158	7	198.514
Eab7_0395	cadA	Cadmium, zinc and cobalt-transporting ATPase	2103	Tu	-2.48103	6.01191e-15	TRUE	-0.406991	0.000328612	TRUE		358	15.49	11	161.669	9	122.383	818	86.4826	23	196.041	16	180.592
Eab7_0396		zinc/iron permease	819	Op-1-3	-0.733081	3.1645e-06	TRUE	-0.448692	0.000231105	TRUE		810	89.993	4	150.955	3	104.75	551	149.583	8	175.092	6	173.895
Eab7_0397	yolD	SPBc2 prophage-derived uncharacterized protein yolD	282	Op-2-3	-1.66961	8.3991e-07	TRUE	NA	NA	FALSE		53	17.1015	0	0	0	0	69	54.402	0	0	0	0
Eab7_0398	uvrX	UV-damage repair protein uvrX	1326	Op-3-3	-3.89107	5.87574e-07	TRUE	-4.16189	0.00201916	FALSE		24	1.64693	0	0	0	0	146	24.4807	0	0	1	17.9009
Eab7_0399		Pentapeptide repeat-containing protein	648	Tu	0.291453	0.532629	FALSE	-0.741435	1.87518e-05	TRUE		628	88.1845	3	143.093	0	0	210	72.0541	6	165.972	2	73.2612
Eab7_0400	yddR	UPF0173 protein yddR	756	Op-1-2	-0.662933	0.0300469	FALSE	-2.19904	1.5414e-13	TRUE		196	23.5907	0	0	1	37.8264	127	37.3505	6	142.262	1	31.3976
Eab7_0401	ywnH	phosphinothricin acetyltransferase YwnH	510	Op-2-2	-0.732754	0.0110882	FALSE	NA	NA	FALSE		150	26.7626	0	0	0	0	102	44.4677	0	0	0	0
Eab7_0402	mtnD	Acireductone dioxygenase	540	Op-1-4	-0.39762	0.266011	FALSE	0.731304	0.0695257	FALSE		89	14.997	1	57.2372	1	52.957	48	19.7634	2	66.3889	0	0
Eab7_0403	mtnB	methylthioribulose-1-phosphate dehydratase	621	Op-2-4	-1.15798	0.15038	FALSE	-6.06781	6.10942e-10	TRUE		23	3.37011	0	0	0	0	21	7.51869	1	28.8647	1	38.2232
Eab7_0404	mtnX	2-hydroxy-3-keto-5-methylthiopentenyl-1- phosphate phosphatase	660	Op-3-4	-1.10567	0.0729185	FALSE	-5.98003	1.8743e-09	TRUE		42	5.79046	0	0	0	0	37	12.4644	1	27.1591	1	35.9646
Eab7_0405	mtnW	2,3-diketo-5-methylthiopentyl-1-phosphate enolase	1191	Op-4-4	-1.52424	0.0115867	FALSE	1.89292	0.000205322	TRUE		73	5.57723	1	25.9514	2	48.0214	86	16.0547	0	0	1	19.93
Eab7_0406	hspQ	Heat shock protein hspQ	285	not-found	0.502194	0.297128	FALSE	0.268855	0.731799	FALSE		135	43.1019	0	0	1	100.339	39	30.4253	0	0	1	83.2864
Eab7_0407	mtnK	methylthioribose kinase	1170	Op-1-5	-0.655851	0.0952729	FALSE	-4.34199	0.000907171	TRUE		183	14.2322	0	0	0	0	118	22.4239	0	0	1	20.2877
Eab7_0408		Translation initiation factor, aIF-2BI family	1047	Op-2-5	0.107937	0.943163	FALSE	0.0803859	0.789399	FALSE		150	13.0362	1	29.5206	2	54.6261	57	12.1044	2	34.2407	2	45.3422
Eab7_0409	kdgR	HTH-type transcriptional regulator kdgR	1083	Op-3-5	-1.1151	0.0247647	FALSE	0.785283	0.316178	FALSE		106	8.90604	1	28.5393	0	0	94	19.2981	1	16.5512	0	0
Eab7_0410	rbsA	Ribose import ATP-binding protein RbsA	1488	Op-4-5	0.195107	0.949487	FALSE	-4.80735	7.25411e-05	TRUE		137	8.3777	0	0	0	0	49	7.32163	1	12.0464	1	15.952
Eab7_0411	rbsC	Ribose transport system permease protein rbsC	1026	Op-5-5	-0.156303	0.705629	FALSE	NA	NA	FALSE		68	6.03072	0	0	0	0	31	6.71783	0	0	0	0
Eab7_0412	yeaC	protein yeaC	957	Op-1-3	-3.12059	2.24197e-102	TRUE	-2.45504	1.31209e-39	TRUE		640	60.8521	0	0	3	89.645	2278	529.245	13	243.495	10	248.032
Eab7_0413		hypothetical protein	1083	Op-2-3	-2.7801	1.00884e-64	TRUE	-1.90618	9.04182e-25	TRUE		635	53.3522	0	0	4	105.621	1785	366.458	12	198.615	9	197.257
Eab7_0414	yebA	protein yebA	2073	Op-3-3	-2.12777	1.14713e-33	TRUE	-3.17513	3.57154e-40	TRUE		1278	56.0969	2	29.8197	1	13.7949	2286	245.184	31	268.054	11	125.954
Eab7_0415	guaA	GMP synthase [glutamine-hydrolyzing]	1545	Tu	0.295354	0.0596547	FALSE	1.68788	2.72288e-52	TRUE		12933	761.69	31	620.162	47	869.934	4313	620.677	20	232.039	15	230.453
Eab7_0416		Hypothetical protein	498	Tu	-2.19418	0.000428688	TRUE	-5.16993	5.81152e-06	TRUE		24	4.3852	0	0	0	0	45	20.0908	1	35.994	0	0
Eab7_0417	ysnF	Stress response protein ysnF	945	Tu	-1.65335	1.28845e-07	TRUE	5.03122	5.44025e-05	TRUE		209	20.1244	1	32.707	0	0	269	63.29	0	0	0	0
Eab7_0418		Acyltransferase 3	870	Op-1-3	NA	NA	FALSE	NA	NA	FALSE		0	0	0	0	0	0	1	0.255561	0	0	0	0
Eab7_0419		Transposase, IS605 OrfB family	961	pseudo	-2.29123	0.437781	FALSE	NA	NA	FALSE		2	0.189371	0	0	0	0	4	0.925446	0	0	0	0
Eab7_0420	pbuG	Guanine/hypoxanthine permease pbuG	1353	Op-1-2	2.54455	0.0140225	FALSE	NA	NA	FALSE		157	10.5587	0	0	0	0	11	1.80763	0	0	0	0
Eab7_0421	fadM	Proline dehydrogenase 1	912	Op-2-2	-3.90479	5.30444e-17	TRUE	-0.430277	0.194849	FALSE		46	4.58955	1	33.8904	0	0	282	68.7494	1	19.6546	1	26.027
Eab7_0422		hypothetical protein	210	Tu	2.97518	8.48036e-135	TRUE	1.11771	1.40497e-10	TRUE		2056	890.864	1	147.181	3	408.525	107	113.287	3	256.071	0	0
Eab7_0423	purE	N5-carboxyaminoimidazole ribonucleotide mutase	492	Op-1-12	-1.23084	4.44522e-21	TRUE	-3.35272	4.0088e-62	TRUE		684	126.502	0	0	1	58.1235	657	296.903	11	400.762	4	192.981
Eab7_0424	purK	N5-carboxyaminoimidazole ribonucleotide synthase	1104	Op-2-12	-1.01931	1.58672e-23	TRUE	-1.59489	1.29092e-35	TRUE		2593	213.718	3	83.9893	6	155.417	2151	433.198	26	422.147	14	301.008
Eab7_0425	purB	Adenylosuccinate lyase	1296	Op-3-12	-1.46025	5.41357e-30	TRUE	-1.30214	3.46656e-36	TRUE		1784	125.256	7	166.942	10	220.654	2009	344.659	36	497.917	25	457.882
Eab7_0426	purC	Phosphoribosylaminoimidazole-succinocarboxamide synthase	708	Op-4-12	-2.18158	2.82603e-05	TRUE	-5.66221	6.95576e-08	TRUE		49	6.29753	0	0	0	0	91	28.5774	2	50.6356	0	0
Eab7_0427	yexA	UPF0062 protein yexA	249	Op-5-12	-3.29046	3.4307e-07	TRUE	NA	NA	FALSE		8	2.92347	0	0	0	0	32	28.5736	0	0	0	0
Eab7_0428	purQ	Phosphoribosylformylglycinamidine synthase 1	684	Op-6-12	-2.65394	5.06321e-06	TRUE	-6.11686	3.18468e-10	TRUE		33	4.39001	0	0	0	0	85	27.6298	0	0	2	69.4053
Eab7_0429	purL	Phosphoribosylformylglycinamidine synthase 2	2220	Op-7-12	-2.06885	0.000309137	TRUE	-2.64421	3.19097e-08	TRUE		131	5.3694	0	0	1	12.8814	225	22.5343	6	48.446	3	32.0765
Eab7_0430	purF	Amidophosphoribosyltransferase	1410	Op-8-12	-1.84067	0.00121297	FALSE	0.569578	0.400472	FALSE		90	5.80806	2	43.8412	0	0	132	20.8147	1	12.7128	1	16.8345
Eab7_0431	purM	Phosphoribosylformylglycinamidine cyclo-ligase	1035	Op-9-12	-1.95444	0.000542573	TRUE	0.514215	0.401481	FALSE		65	5.71453	1	29.8629	1	27.6297	103	22.1264	1	17.3188	1	22.9339
Eab7_0432	purN	Phosphoribosylglycinamide formyltransferase	576	Op-10-12	-0.169657	0.172919	FALSE	-2.8242	9.38922e-33	TRUE		454	71.7201	0	0	1	49.6471	209	80.6749	6	186.719	4	164.838
Eab7_0433	purH	Bifunctional purine biosynthesis protein purH	1521	Op-11-12	0.0119178	0.318434	FALSE	-0.850138	1.42114e-11	TRUE		3698	221.231	7	142.246	7	131.609	1501	219.415	26	306.41	12	187.271
Eab7_0434	purD	Phosphoribosylamine--glycine ligase	1257	Op-12-12	-0.283566	0.000663485	TRUE	-0.223799	0.000413583	TRUE		3224	233.382	10	245.888	17	386.75	1606	284.07	24	342.243	21	396.554
Eab7_0435	yerA	adenine deaminase YerA	1740	Op-1-7	-1.10932	0.000208777	TRUE	-0.342085	0.0393222	FALSE		470	24.5785	5	88.8163	2	32.8698	415	53.029	11	113.319	3	40.9252
Eab7_0436	yerC	protein yerC	315	Op-2-7	0.16286	0.929848	FALSE	-1.00198	3.55646e-11	TRUE		610	176.208	1	98.1209	1	90.7834	223	157.402	4	227.619	2	150.709
Eab7_0437	ktrD	Ktr system potassium uptake protein D	1380	Op-3-7	1.31324	0.0001035	TRUE	0.26357	0.711686	FALSE		1105	72.8602	3	67.1915	3	62.1669	182	29.3229	3	38.9674	4	68.8018
Eab7_0438		hypothetical protein	225	Op-4-7	1.21459	6.35616e-09	TRUE	8.04691	2.92096e-28	TRUE		465	188.052	1	137.369	1	127.097	82	81.03	0	0	0	0
Eab7_0439	pcrB	glycerol-1-phosphate prenyltransferase	684	Op-5-7	-0.785931	2.63937e-10	TRUE	-0.849581	4.3782e-11	TRUE		1087	144.604	3	135.562	3	125.424	767	249.318	10	262.061	6	208.216
Eab7_0440	pcrA	ATP-dependent DNA helicase pcrA	2226	Op-6-7	-2.55004	3.64446e-133	TRUE	-2.03877	3.75087e-108	TRUE		3478	142.171	13	180.505	18	231.241	8336	832.621	79	636.152	99	1055.67
Eab7_0441	ligA	DNA ligase	1995	Op-7-7	-2.51215	3.22928e-117	TRUE	-1.92111	8.42989e-155	TRUE		2854	130.172	13	201.406	34	487.363	6663	742.577	142	1275.86	112	1332.58
Eab7_0442	srtA	Sortase SrtA	576	Tu	-1.0828	0.261869	FALSE	-6.69265	3.2903e-14	TRUE		15	2.36961	0	0	0	0	13	5.01806	2	62.2396	1	41.2094
Eab7_0443	yerH	lipoprotein yerH	1179	Tu	-0.800606	3.66403e-15	TRUE	-0.512318	7.25909e-06	TRUE		2800	216.098	7	183.509	5	121.275	1996	376.41	18	273.664	8	161.063
Eab7_0444	ybbH	HTH-type transcriptional regulator ybbH	855	Op-1-2	-0.417439	6.03744e-06	TRUE	0.60152	0.0152176	FALSE		2157	229.557	6	216.899	3	100.339	1179	306.593	6	125.789	3	83.2864
Eab7_0445	yhaA	amidohydrolase yhaA	1179	Op-2-2	-0.148708	0.0074414	FALSE	-0.194352	0.00379272	FALSE		4135	319.131	9	235.94	11	266.806	1876	353.78	14	212.85	18	362.391
Eab7_0446	ywbE	protein ywbE	192	Tu	2.09035	8.28534e-17	TRUE	2.3222	3.1496e-78	TRUE		333	157.816	5	804.898	4	595.766	32	37.0564	3	280.078	0	0
Eab7_0447		Heat shock protein DnaJ domain protein	867	Op-1-2	-3.31906	0	TRUE	-1.78617	4.20311e-300	TRUE		4171	437.752	22	784.288	25	824.589	17036	4368.81	132	2729.07	103	2819.92
Eab7_0448	clpB	Chaperone protein ClpB	2574	Op-2-2	-3.27848	0	TRUE	-1.91735	0	TRUE		9540	337.246	114	1368.89	95	1055.44	37885	3272.45	682	4749.36	478	4407.97
Eab7_0449	glsA2	Glutaminase 2	933	Tu	0.38785	0.0893684	FALSE	-0.723694	1.46511e-08	TRUE		2465	240.405	7	231.893	1	30.6503	771	183.733	8	153.698	11	279.853
Eab7_0450		hypothetical protein	783	Tu	0.104189	0.973132	FALSE	5.19061	1.829e-05	TRUE		21	2.44042	0	0	1	36.522	8	2.27166	0	0	0	0
Eab7_0451	norM	multidrug resistance protein norM	1356	Op-1-2	-2.19891	2.50225e-65	TRUE	-1.71902	1.8805e-53	TRUE		1528	102.535	6	136.761	8	168.712	2871	470.748	39	515.542	28	490.137
Eab7_0452	mprF	Phosphatidylglycerol lysyltransferase	2559	Op-2-2	-2.24976	2.76426e-84	TRUE	-1.25299	3.11676e-27	TRUE		3525	125.342	12	144.938	15	167.625	6861	596.117	60	420.281	35	324.651
Eab7_0453	nagA	N-acetylglucosamine-6-phosphate deacetylase	1146	Op-1-2	-0.141436	0.215716	FALSE	0.617235	0.0171437	FALSE		906	71.9368	6	161.822	5	124.768	409	79.3512	4	62.5655	6	124.275
Eab7_0454	nagB	Glucosamine-6-phosphate deaminase 1	759	Op-2-2	-0.0930989	0.263309	FALSE	0.430029	0.194405	FALSE		717	85.9577	2	81.4442	4	150.708	313	91.689	2	47.2332	4	125.094
Eab7_0455		Hypothetical protein	120	not-found	NA	NA	FALSE	NA	NA	FALSE		1	0.758274	0	0	0	0	0	0	0	0	0	0
Eab7_0456	lytR	Transcriptional regulator lytR	1140	Tu	0.989361	2.88747e-13	TRUE	-0.400272	7.95586e-06	TRUE		5535	441.794	12	325.348	5	125.424	1141	222.534	14	220.132	18	374.789
Eab7_0457	yvoA	HTH-type transcriptional repressor yvoA	735	Tu	-0.754906	2.61898e-11	TRUE	-0.459052	8.64316e-06	TRUE		1406	174.063	3	126.155	6	233.443	971	293.729	11	268.265	7	226.063
Eab7_0458	alaS	Alanyl-tRNA synthetase	1152	Op-1-2	0.45595	0.0106064	FALSE	0.638124	0.00019834	TRUE		4270	337.274	11	295.129	14	347.53	1274	245.885	8	124.479	14	288.466
Eab7_0459	yjcF	N-acetyltransferase	429	Op-2-2	0.404889	0.0266143	FALSE	-0.349892	0.00173038	FALSE		1692	358.881	1	72.0468	3	199.977	523	271.056	3	125.35	4	221.32
Eab7_0460	argG	Argininosuccinate synthase	1206	Op-1-3	2.95129	7.94645e-16	TRUE	8.61765	6.2221e-39	TRUE		1266	95.5199	7	179.4	9	213.409	67	12.3521	0	0	0	0
Eab7_0461	argH	Argininosuccinate lyase	1374	Op-2-3	2.7133	5.2845e-19	TRUE	8.15836	4.27251e-30	TRUE		1939	128.41	9	202.455	4	83.2511	121	19.58	0	0	0	0
Eab7_0462	lysC	Aspartokinase	1200	Op-1-8	1.25097	1.66608e-05	TRUE	2.61144	8.06143e-27	TRUE		1291	97.8932	7	180.297	9	214.476	222	41.1326	3	44.8125	1	19.7805
Eab7_0463	asd	Aspartate-semialdehyde dehydrogenase	993	Op-2-8	0.853869	0.000960526	TRUE	2.65918	2.52619e-21	TRUE		1338	122.607	6	186.756	4	115.193	303	67.8435	0	0	2	47.8079
Eab7_0464	dapA	Dihydrodipicolinate synthase	882	Op-3-8	1.0317	9.65648e-05	TRUE	2.63404	3.65875e-34	TRUE		1124	115.959	7	245.302	8	259.381	225	56.719	4	81.2925	0	0
Eab7_0465	dapB	Dihydrodipicolinate reductase	747	Op-4-8	1.59097	8.27739e-07	TRUE	2.97857	2.72148e-34	TRUE		692	84.2933	6	248.258	5	191.411	94	27.9783	1	23.996	1	31.7759
Eab7_0466	dapH	2,3,4,5-tetrahydropyridine-2,6-dicarboxylate N-acetyltransferase	708	Op-5-8	0.404315	0.0103697	FALSE	0.883454	8.53091e-20	TRUE		3748	481.697	24	1047.73	19	767.427	1159	363.969	19	481.038	15	502.894
Eab7_0467	ilvK+	Branched-chain-amino-acid aminotransferase	933	Op-6-8	0.755662	2.97512e-20	TRUE	0.85354	5.43699e-22	TRUE		12781	1246.5	31	1026.96	38	1164.71	3098	738.269	34	653.215	22	559.706
Eab7_0468	alr	Alanine racemase	966	Op-7-8	0.47093	0.105396	FALSE	0.942933	4.16165e-06	TRUE		1314	123.773	8	255.968	5	148.016	388	89.3037	10	185.559	1	24.5721
Eab7_0469	lysA	Diaminopimelate decarboxylase	1314	Op-8-8	0.448635	0.0121303	FALSE	0.504457	0.00324682	FALSE		4912	340.15	16	376.354	17	369.973	1473	249.242	24	327.397	11	198.708
Eab7_0470		Polysaccharide deacetylase	1167	Tu	1.30666	0.756262	FALSE	NA	NA	FALSE		6	0.46783	0	0	0	0	1	0.190521	0	0	0	0
Eab7_0471	opuCA	Glycine betaine/carnitine/choline transport ATP-binding protein OpuCA	1128	Op-1-2	-1.47358	4.83973e-27	TRUE	3.1785	1.99284e-62	TRUE		1362	109.869	15	411.012	14	354.924	1548	305.124	4	63.5638	1	21.0431
Eab7_0472	opuCC	Glycine betaine/carnitine/choline-binding protein	1584	Op-2-2	-1.85712	4.60596e-23	TRUE	1.61383	3.06454e-29	TRUE		924	53.0792	17	331.715	30	541.605	1370	192.3	8	90.5303	13	194.808
Eab7_0473		hypothetical protein	198	Tu	-1.13815	7.92062e-33	TRUE	-0.875657	1.8694e-24	TRUE		524	240.809	1	156.101	3	433.284	472	530.019	4	362.121	6	719.291
Eab7_0474	ytoA	YtoA transferase	540	Tu	2.39469	1.29581e-11	TRUE	6.72683	2.85389e-13	TRUE		514	86.6117	0	0	2	105.914	40	16.4695	0	0	0	0
Eab7_0475	adeC	Adenine deaminase	1731	Tu	-1.52429	9.12489e-67	TRUE	-1.04287	8.75607e-20	TRUE		4961	260.783	11	196.412	8	132.163	5840	750.119	23	238.172	32	438.805
Eab7_0476		hypothetical protein	258	Tu	-4.66046	0	TRUE	-2.55849	6.13731e-276	TRUE		3376	1190.67	3	359.396	2	221.68	34941	30111.4	40	2779.07	7	644.017
Eab7_0477	ddpE	Dipeptide-binding protein	1635	Tu	-0.675044	0.0230104	FALSE	-0.472708	0.000136781	TRUE		450	25.0439	5	94.5201	9	157.413	294	39.9801	16	175.413	12	174.214
Eab7_0478	sapB	MgtC/SapB transporter	684	Tu	-0.483209	0.745096	FALSE	NA	NA	FALSE		7	0.931214	0	0	0	0	4	1.30023	0	0	0	0
Eab7_0479	yecA	amino acid permease YecA	1395	Tu	0.533582	0.220495	FALSE	-0.381163	0.185816	FALSE		778	50.7473	1	22.1563	1	20.4995	220	35.0641	3	38.5484	1	17.0155
Eab7_0480		Diguanylate cyclase/phosphodiesterase with PAS/PAC sensorS	2040	Tu	-1.4903	0.00318207	FALSE	-0.20114	0.386853	FALSE		180	8.02878	1	15.151	2	28.036	207	22.5608	3	26.3603	2	23.2712
Eab7_0481	rocD	ornithine-oxo-acid transaminase	1203	Op-2-2	1.25388	4.80016e-11	TRUE	1.65278	1.08337e-08	TRUE		3007	227.444	2	51.385	7	166.398	516	95.3671	2	29.8005	2	39.4624
Eab7_0482	csbD	Stress response protein CsbD	198	Tu	2.29543	6.2744e-07	TRUE	2.37081	4.93581e-28	TRUE		108	49.6325	3	468.304	0	0	9	10.1063	1	90.5303	0	0
Eab7_0483	ptsG	PTS system glucose-specific EIICBA component	1509	Tu	-0.552145	0.00584601	FALSE	0.542005	0.286424	FALSE		880	53.0641	3	61.4475	1	18.9508	528	77.7964	2	23.7575	2	31.4601
Eab7_0484		Drug metabolite transporter	906	Op-1-3	3.16638	1.46337e-18	TRUE	0.569188	0.294691	FALSE		1053	105.757	2	68.2298	0	0	48	11.7795	1	19.7848	1	26.1994
Eab7_0485		Hypothetical protein	621	Op-2-3	-1.24333	4.96296e-46	TRUE	-0.357678	1.49384e-06	TRUE		1929	282.649	6	298.629	7	322.347	1869	669.164	13	375.242	11	420.455
Eab7_0486	yheN	Polysaccharide deacetylase	897	Op-3-3	-2.2384	5.87193e-67	TRUE	-1.28218	2.5109e-18	TRUE		989	100.325	1	34.4572	5	159.402	1910	473.43	13	259.783	8	211.698
Eab7_0487		Integrase catalytic region	939	Tu	1.96897	0.389345	FALSE	1.8919	2.92897e-05	TRUE		19	1.84118	1	32.916	2	60.909	2	0.473564	0	0	1	25.2786
Eab7_0488	yodC	NADPH nitroreductase yodC	627	Tu	0.738214	4.04127e-07	TRUE	1.28306	1.25148e-22	TRUE		2735	396.915	10	492.952	11	501.697	671	237.941	9	257.297	4	151.43
Eab7_0489		Hypothetical protein	566	pseudo	NA	NA	FALSE	NA	NA	FALSE		1	0.160765	0	0	0	0	0	0	0	0	0	0
Eab7_0490	desK	Sensor histidine kinase	1362	pseudo	-1.49369	0.0917817	FALSE	0.269645	0.874482	FALSE		39	2.60552	0	0	1	20.9962	45	7.34599	0	0	1	17.4278
Eab7_0491	yycF	Transcriptional regulatory protein	681	Op-3-5	-0.673492	0.0683268	FALSE	NA	NA	FALSE		121	16.1676	0	0	0	0	79	25.7926	0	0	0	0
Eab7_0492		phosphoglycerate mutase	535	pseudo	NA	NA	FALSE	NA	NA	FALSE		0	0	0	0	0	0	0	0	0	0	0	0
Eab7_0493		Phytoene desaturase	1482	pseudo	-1.53573	0.00698336	FALSE	3.94243	4.65959e-43	TRUE		102	6.26267	5	104.278	17	328.033	121	18.1531	1	12.0951	1	16.0166
Eab7_0494	ypbQ	Isoprenylcysteine carboxyl methyltransferase	546	Op-3-3	3.02183	0.127738	FALSE	7.73971	9.63678e-24	TRUE		20	3.33307	1	56.6082	3	157.125	1	0.407213	0	0	0	0
Eab7_0495	dacC	D-alanyl-D-alanine carboxypeptidase	813	Op-1-2	-0.344214	0.169365	FALSE	-6.57501	2.757e-13	TRUE		256	28.6521	0	0	0	0	133	36.3727	3	66.1439	1	29.1963
Eab7_0496		Hypothetical protein	477	Op-2-2	-0.461721	0.0429508	FALSE	5.90593	3.01317e-08	TRUE		204	38.9152	0	0	1	59.9513	115	53.6036	0	0	0	0
Eab7_0497	swrB	Swarming motility protein	3108	Tu	0.557556	0.178205	FALSE	1.25794	2.80676e-11	TRUE		1870	54.748	23	228.728	27	248.427	520	37.1995	24	138.417	8	61.0981
Eab7_0498		hypothetical protein	1023	Op-2-2	-3.171	5.71769e-12	TRUE	-6.86419	1.1404e-15	TRUE		67	5.95946	0	0	0	0	247	53.6829	4	70.088	2	46.4059
Eab7_0499	Mppe1	Metallophosphoesterase 1	735	Tu	2.09163	0.28496	FALSE	NA	NA	FALSE		21	2.5998	0	0	0	0	2	0.605003	0	0	0	0
Eab7_0500		hypothetical protein	144	Op-1-3	NA	NA	FALSE	NA	NA	FALSE		0	0	0	0	0	0	0	0	0	0	0	0
Eab7_0501	yhgD	HTH-type transcriptional regulator	561	Op-2-3	0.118149	0.927034	FALSE	-8.58278	4.17078e-41	TRUE		236	38.2786	0	0	0	0	89	35.2729	12	383.422	0	0
Eab7_0502		YhgE/Pip C-terminal domain protein	2406	Op-3-3	-0.754459	0.0167034	FALSE	-3.23451	8.09325e-48	TRUE		594	22.4646	2	25.6925	2	23.7712	410	37.8881	36	268.205	20	197.312
Eab7_0503	qor	Quinone oxidoreductase	987	Tu	-0.517959	0.173487	FALSE	1.92991	2.7603e-05	TRUE		157	14.474	2	62.6304	1	28.9734	92	20.7246	0	0	1	24.0493
Eab7_0504		hypothetical protein	267	not-found	1.05656	2.84412e-14	TRUE	1.58518	5.48404e-59	TRUE		1235	420.885	6	694.564	11	1178.14	243	202.353	4	268.539	4	355.605
Eab7_0505	yolI	tautomerase yolI	390	Op-1-2	3.89919	2.89842e-34	TRUE	9.71792	2.94218e-71	TRUE		729	170.087	6	475.509	5	366.625	20	11.402	0	0	0	0
Eab7_0506	ywdH	aldehyde dehydrogenase	1485	Op-2-2	3.86359	3.51768e-50	TRUE	9.9071	6.35611e-79	TRUE		4162	255.025	23	478.711	25	481.427	117	17.5176	0	0	0	0
Eab7_0507		Membrane protein-like protein	1125	Op-1-2	-0.440523	0.222396	FALSE	1.73062	0.00344014	FALSE		189	15.2868	1	27.4738	1	25.4193	105	20.7516	1	15.9333	0	0
Eab7_0508	yqgC	yqgC protein	483	Op-2-2	-4.24209	0	TRUE	-2.90808	1.95946e-85	TRUE		454	85.5295	1	63.9919	1	59.2065	3516	1618.51	13	482.453	9	442.297
Eab7_0509	yrkA	UPF0053 protein yrkA	1365	Tu	0.161068	0.902412	FALSE	2.49646	2.23946e-62	TRUE		6751	450.031	27	611.369	19	398.05	2471	402.49	7	91.9231	5	86.9473
Eab7_0510	ohrB	Organic hydroperoxide resistance protein ohrB	417	Op-1-3	0.778508	0.563667	FALSE	6.21179	7.57688e-10	TRUE		21	4.58238	1	74.1201	0	0	5	2.66593	0	0	0	0
Eab7_0511		hypothetical protein	171	Op-2-3	3.17116	0.0034131	FALSE	NA	NA	FALSE		22	11.7067	0	0	0	0	1	1.30023	0	0	0	0
Eab7_0512	yfkM	General stress protein 18	411	Op-3-3	0.465778	0.725945	FALSE	0.268602	0.77586	FALSE		27	5.97763	0	0	1	69.5785	8	4.32776	0	0	1	57.7533
Eab7_0513	ykcA+	Glyoxalase/Bleomycin resistance protein/dioxygenase domain superfamily protein	408	Tu	-0.390366	0.000239878	TRUE	8.52136	6.76841e-37	TRUE		755	168.381	3	227.265	2	140.18	405	220.704	0	0	0	0
Eab7_0514	BAS1339	Peptidase, M23/M37 family	1446	Tu	2.60624	2.35839e-27	TRUE	1.75788	1.72739e-31	TRUE		3169	199.417	19	406.123	21	415.306	213	32.7511	9	111.566	8	131.323
Eab7_0515	yomI	SPBc2 prophage-derived uncharacterized transglycosylase	1278	Tu	1.41228	3.5243e-09	TRUE	0.666427	0.0173003	FALSE		2081	148.166	7	169.293	3	67.1285	320	55.6716	4	56.1033	5	92.8663
Eab7_0516	thiD	Hydroxymethylpyrimidine/phosphomethylpyrimidine kinase	810	Op-1-4	-0.254046	0.649874	FALSE	5.1416	2.58648e-05	TRUE		43	4.83049	0	0	1	35.3046	21	5.76433	0	0	0	0
Eab7_0517	thiM	Hydroxyethylthiazole kinase	771	Op-2-4	-1.05399	0.12389	FALSE	6.87357	1.90872e-14	TRUE		40	4.72077	2	80.1766	1	37.0905	34	9.80481	0	0	0	0
Eab7_0518	thiE	Thiamine-phosphate pyrophosphorylase	639	Op-3-4	-0.993755	0.0427695	FALSE	2.33422	2.35348e-09	TRUE		65	9.25593	2	96.7389	1	44.7524	53	18.4412	1	28.0516	0	0
Eab7_0519		hypothetical protein	447	Op-4-4	-0.25825	0.360982	FALSE	NA	NA	FALSE		94	19.135	0	0	0	0	46	22.8805	0	0	0	0
Eab7_0520	czrA	HTH-type transcriptional repressor	417	Tu	0.85181	3.68701e-05	TRUE	0.730912	0.0390102	FALSE		882	192.46	1	74.1201	1	68.5774	200	106.637	2	85.9712	0	0
Eab7_0521		Hypothetical protein	660	Tu	0.650726	0.263001	FALSE	NA	NA	FALSE		188	25.9192	0	0	0	0	49	16.5069	0	0	0	0
Eab7_0522		hypothetical protein	870	Tu	-0.401024	0.00755306	FALSE	1.65917	3.36567e-07	TRUE		816	85.345	3	106.58	2	65.7397	441	112.703	0	0	2	54.5669
Eab7_0523		Hypothetical protein	636	Tu	-2.15125	4.85158e-14	TRUE	-2.43065	1.10973e-21	TRUE		148	21.1744	1	48.5976	0	0	269	94.0394	4	112.736	4	149.287
Eab7_0524	ywcJ	Formate/nitrite transporter	837	Op-1-3	-1.72691	1.53e-102	TRUE	-0.719988	3.63716e-22	TRUE		2760	300.048	8	295.418	14	478.321	3739	993.218	37	792.384	17	482.106
Eab7_0525		Transposase IS3/IS911 family protein	1563	pseudo	1.29106	0.000338271	TRUE	1.64273	1.12341e-09	TRUE		1100	64.0385	8	158.199	5	91.4803	184	26.1742	3	34.405	3	45.5597
Eab7_0526		hypothetical protein	420	Tu	0.139388	0.926128	FALSE	0.0885813	0.523707	FALSE		1892	409.901	8	588.725	0	0	703	372.152	9	384.107	3	169.547
Eab7_0527	AmpS	Aminopeptidase	1224	Tu	-1.45022	5.02737e-106	TRUE	-0.945028	8.96826e-43	TRUE		6323	470.056	13	328.272	25	584.084	7071	1284.44	63	922.61	43	833.884
Eab7_0528	murB	UDP-N-acetylenolpyruvoylglucosamine reductase	933	Tu	-0.862075	1.15631e-18	TRUE	-0.573077	5.59451e-06	TRUE		2405	234.553	5	165.638	3	91.951	1789	426.327	12	230.547	6	152.647
Eab7_0529	yoaA	N-acetyltransferase	516	Op-1-3	-0.703552	0.0420852	FALSE	5.90448	3.06139e-08	TRUE		105	18.516	1	59.8994	0	0	70	30.1622	0	0	0	0
Eab7_0530	YwnH	Phosphinothricin acetyltransferase	468	Op-2-3	1.44924	5.56192e-14	TRUE	1.96144	6.55065e-21	TRUE		1181	229.621	4	264.172	3	183.313	177	84.0896	3	114.904	0	0
Eab7_0531		Hypothetical protein	360	Op-3-3	2.12925	1.37884e-20	TRUE	3.51427	2.25616e-67	TRUE		759	191.843	6	515.135	3	238.306	71	43.8501	0	0	1	65.9351
Eab7_0532		Hypothetical protein	933	Tu	0.36351	0.21751	FALSE	-0.5642	0.00539548	FALSE		1597	155.751	3	99.3829	0	0	508	121.059	5	96.0611	2	50.8824
Eab7_0533		GCN5-related N-acetyltransferase domain	840	Tu	-1.84435	0.527893	FALSE	NA	NA	FALSE		2	0.21665	0	0	0	0	3	0.794066	0	0	0	0
Eab7_0534	ribT	Protein RibT	261	Tu	0.69635	0.0161687	FALSE	-0.911203	4.69652e-06	TRUE		293	102.149	0	0	1	109.566	74	63.0385	3	206.035	0	0
Eab7_0535		hypothetical protein	912	Tu	0.132104	0.991849	FALSE	5.08321	3.85663e-05	TRUE		16	1.59637	1	33.8904	0	0	6	1.46275	0	0	0	0
Eab7_0536	mhqN	NADPH nitroreductase	825	Op-1-3	0.550228	0.0217218	FALSE	0.555719	0.0341565	FALSE		1492	164.559	7	262.25	1	34.6627	417	112.382	4	86.9091	4	115.087
Eab7_0537	yvhJ	Cell envelope-related transcriptional attenuator	870	Op-2-3	1.25624	6.71983e-23	TRUE	1.19599	4.07292e-25	TRUE		4862	508.514	20	710.531	17	558.787	833	212.883	11	226.638	12	327.402
Eab7_0538	yhfK	sugar epimerase	711	Op-3-3	1.08305	5.4082e-18	TRUE	2.09659	2.91664e-110	TRUE		4048	518.058	25	1086.78	30	1206.61	782	244.541	12	302.532	7	233.694
Eab7_0539		AhpC/TSA family protein	546	Op-1-2	-0.694443	1.09575e-05	TRUE	-8.6153	7.54391e-42	TRUE		533	88.8264	0	0	0	0	353	143.746	4	131.319	6	260.842
Eab7_0540		Hypothetical protein	450	Op-2-2	-1.10628	5.08509e-06	TRUE	-0.600579	2.91665e-05	TRUE		185	37.4082	2	137.369	1	63.5483	163	80.5359	5	199.167	2	105.496
Eab7_0541	nhaC	Na+/H+ antiporter NhaC	1374	Tu	-3.50144	0.0377829	FALSE	NA	NA	FALSE		6	0.397349	0	0	0	0	28	4.53092	0	0	0	0
Eab7_0542	argC	N-acetyl-gamma-glutamyl-phosphate reductase	1032	Op-1-7	-0.944408	0.281294	FALSE	NA	NA	FALSE		33	2.90966	0	0	0	0	26	5.60155	0	0	0	0
Eab7_0543	argJ	Arginine biosynthesis bifunctional protein	1218	Op-2-7	0.108524	0.974211	FALSE	0.269439	0.867597	FALSE		37	2.76415	0	0	1	23.4785	14	2.55561	0	0	1	19.4882
Eab7_0544	argB	Acetylglutamate kinase	774	Op-3-7	-0.679129	0.398867	FALSE	NA	NA	FALSE		29	3.40929	0	0	0	0	19	5.45792	0	0	0	0
Eab7_0545	argD	Acetylornithine aminotransferase	1143	Op-4-7	-0.670111	0.42107	FALSE	4.75702	0.000281555	TRUE		40	3.18435	1	27.0412	0	0	26	5.05757	0	0	0	0
Eab7_0546	carA	Carbamoylphosphate synthetase light subunit	1053	Op-5-7	-0.954661	0.152863	FALSE	-4.08916	0.00272208	FALSE		58	5.01195	0	0	0	0	46	9.71279	1	17.0228	0	0
Eab7_0547	carB	Carbamoyl-phosphate synthase large chain	2794	pseudo	-0.360481	0.602246	FALSE	4.35614	0.0019869	FALSE		118	3.84293	0	0	2	20.4701	62	4.93378	0	0	0	0
Eab7_0548	argF	Ornithine carbamoyltransferase	833	pseudo	-0.289507	0.779723	FALSE	NA	NA	FALSE		14	1.52929	0	0	0	0	7	1.86839	0	0	0	0
Eab7_0549		Beta-lactamase domain protein	810	Tu	0.719264	0.77418	FALSE	NA	NA	FALSE		12	1.34804	0	0	0	0	3	0.823476	0	0	0	0
Eab7_0550		hypothetical protein	513	Op-1-2	1.63489	9.49421e-93	TRUE	1.64691	1.18078e-14	TRUE		7801	1383.69	2	120.499	5	278.721	1028	445.544	1	34.9415	2	92.5404
Eab7_0551		hypothetical protein	420	Op-2-2	1.41021	3.00723e-39	TRUE	1.60443	3.41916e-19	TRUE		3377	731.626	3	220.772	5	340.438	520	275.276	3	128.036	1	56.5158
Eab7_0552		Alpha/beta hydrolase fold	963	Op-1-2	-1.14992	3.40261e-16	TRUE	-0.561109	3.79719e-06	TRUE		1165	110.08	4	128.382	5	148.477	1058	244.272	14	260.592	6	147.892
Eab7_0553	fhs	Formate--tetrahydrofolate ligase	1680	Op-2-2	-1.2521	3.75315e-10	TRUE	-0.257737	0.000489718	TRUE		994	53.8375	16	294.363	13	221.284	969	128.242	26	277.411	24	339.095
Eab7_0554	amyD	ABC transporter permease protein AmyD	891	Op-1-2	-1.77879	0.358113	FALSE	5.11603	3.08629e-05	TRUE		5	0.510622	1	34.6892	0	0	7	1.74677	0	0	0	0
Eab7_0555	amyD2	ABC transporter permease protein AmyD	888	Op-2-2	-1.14136	0.436031	FALSE	5.12102	2.98245e-05	TRUE		10	1.02469	1	34.8064	0	0	9	2.25343	0	0	0	0
Eab7_0556	asnA	Aspartate--ammonia ligase	975	Tu	0.0519847	0.346077	FALSE	0.847902	6.58301e-10	TRUE		4281	399.529	14	443.808	16	469.28	1690	385.387	17	312.538	8	194.762
Eab7_0557		hypothetical protein	222	Op-1-2	0.220016	0.793855	FALSE	0.0530854	0.51906	FALSE		148	60.6619	2	278.451	0	0	52	52.0793	2	161.487	1	106.922
Eab7_0558	ykoX	Membrane protein ykoX	594	Op-2-2	0.65857	0.0897356	FALSE	0.692065	0.00444528	FALSE		378	57.9046	5	260.169	1	48.1427	98	36.6821	5	150.884	1	39.9606
Eab7_0559	nhaP	Sodium and/or potassium/proton antiporter	1464	Tu	1.05708	0.00944745	FALSE	6.96694	3.02582e-15	TRUE		788	48.977	5	105.56	1	19.5333	155	23.5399	0	0	0	0
Eab7_0560		Extracellular solute-binding protein family 1	1287	Tu	-1.41705	0.0228923	FALSE	NA	NA	FALSE		76	5.37332	0	0	0	0	83	14.3388	0	0	0	0
Eab7_0561	pbuO	Xanthine/uracil/vitamin C permease	1293	Tu	4.40928	2.81743e-15	TRUE	NA	NA	FALSE		936	65.8696	0	0	0	0	18	3.0952	0	0	0	0
Eab7_0562		Two-component sensor histidine kinase	1803	Op-1-3	1.91993	1.82553e-08	TRUE	7.03056	8.15078e-16	TRUE		1618	81.6564	3	51.4278	5	79.3033	175	21.5803	0	0	0	0
Eab7_0563		Two component transcriptional regulator, AraC family	708	Op-2-3	-0.362972	1.65556e-07	TRUE	-0.488679	9.37413e-08	TRUE		2981	383.121	7	305.588	4	161.564	1569	492.725	10	253.178	12	402.316
Eab7_0564	deoD	Purine nucleoside phosphorylase deoD-type	708	Op-3-3	-0.450257	5.78248e-10	TRUE	-0.413318	2.05785e-08	TRUE		2958	380.165	9	392.899	7	282.736	1654	519.418	17	430.403	14	469.368
Eab7_0565		Aldehyde dehydrogenase	1383	Op-1-4	-0.166125	0.0230881	FALSE	0.249902	0.42968	FALSE		3101	204.027	17	379.926	20	413.547	1424	228.93	25	324.024	20	343.263
Eab7_0566	tagF	CDP-glycerol:polyglycerophosphate glycerophosphotransferase	1218	Op-2-4	-0.0782134	0.125894	FALSE	0.182984	0.885056	FALSE		2458	183.629	10	253.761	15	352.177	1062	193.862	27	397.352	7	136.417
Eab7_0567	tagD	Glycerol-3-phosphate cytidylyltransferase	390	Op-3-4	-0.260327	0.00900173	FALSE	-0.138943	0.00752326	FALSE		663	154.688	4	317.006	4	293.3	325	185.282	8	367.692	5	304.316
Eab7_0568	tagB	CDP-glycerol:glycerophosphate glycerophosphotransferase	1146	Op-4-4	0.487032	0.122832	FALSE	1.04865	0.000554435	TRUE		1291	102.506	4	107.882	3	74.8606	377	73.1428	3	46.9241	2	41.4252
Eab7_0569	fnr	Anaerobic regulatory protein	708	Tu	-1.32733	1.07223e-90	TRUE	-1.03857	2.66998e-24	TRUE		3819	490.822	3	130.966	7	282.736	3922	1231.65	19	481.038	11	368.789
Eab7_0570		Hypothetical protein	180	Op-1-3	-7.89307	5.35031e-292	TRUE	-9.37086	3.47742e-63	TRUE		11	5.56068	0	0	0	0	1070	1321.68	4	398.333	2	263.74
Eab7_0571		Cytochrome c oxidase subunit II	471	Op-2-3	-7.54327	2.9932e-263	TRUE	-9.61614	4.16634e-72	TRUE		32	6.18211	0	0	0	0	2442	1152.76	14	532.803	5	251.981
Eab7_0572	cbaB	cytochrome c oxidase subunit I	1692	Op-3-3	-6.02773	9.8884e-232	TRUE	-9.26782	9.25438e-60	TRUE		265	14.2512	0	0	0	0	7075	929.695	37	391.977	16	224.46
Eab7_0573	liaR	Transcriptional regulatory protein liaR	630	Op-1-5	0.361425	0.198251	FALSE	0.753401	4.11879e-05	TRUE		1196	172.742	7	343.423	4	181.567	381	134.462	3	85.3572	6	226.063
Eab7_0574	liaS	Sensor histidine kinase liaS	1026	Op-2-5	1.36533	4.45025e-09	TRUE	1.05991	6.97204e-08	TRUE		1750	155.202	8	240.999	7	195.105	278	60.2438	8	139.766	3	69.4053
Eab7_0575	liaF	Protein liaF	720	Op-3-5	2.00125	6.45542e-34	TRUE	1.37663	1.15226e-20	TRUE		2827	357.273	12	515.135	7	278.024	289	89.2442	3	74.6875	7	230.773
Eab7_0576		PspA/IM30 family protein	624	Op-4-5	1.56866	9.58853e-63	TRUE	1.52447	5.81689e-107	TRUE		6806	992.464	41	2030.82	36	1649.81	939	334.577	26	746.875	14	532.552
Eab7_0577		hypothetical protein	381	Op-5-5	2.0314	1.29498e-40	TRUE	10.4191	8.46106e-104	TRUE		1768	422.245	3	243.371	15	1125.86	177	103.291	0	0	0	0
Eab7_0578	rsgA	Ribosome-associated GTPase	1050	Op-2-3	-1.63201	8.97713e-24	TRUE	-1.8986	1.73553e-38	TRUE		868	75.2208	3	88.3088	3	81.705	1101	233.138	8	136.571	22	497.339
Eab7_0579		ABC transporter related	1680	Tu	-2.17701	8.63466e-09	TRUE	-8.05615	1.06342e-30	TRUE		221	11.9699	0	0	0	0	409	54.1288	17	181.384	6	84.7736
Eab7_0580	pflA	Pyruvate formate-lyase activating enzyme	720	Op-1-2	-6.75707	0	TRUE	-6.70879	0	TRUE		178	22.4955	3	128.784	0	0	7881	2433.68	312	7767.5	173	5703.38
Eab7_0581	pflB	Pyruvate formate-lyase	2250	Op-2-2	-7.4853	0	TRUE	-7.21141	0	TRUE		385	15.5699	4	54.9477	3	38.129	28233	2789.9	986	7855.13	563	5939.43
Eab7_0582		Hypothetical protein	432	Op-1-3	1.2364	4.05764e-12	TRUE	0.478803	0.0183111	FALSE		1232	259.498	5	357.732	3	198.589	214	110.14	3	124.479	5	274.729
Eab7_0583		ATP-dependent RNA helicase, DEAD/DEAH box	1176	Op-2-3	1.3089	1.09367e-15	TRUE	0.814744	1.04588e-05	TRUE		4038	312.44	11	289.106	9	218.853	667	126.105	11	167.666	6	121.105
Eab7_0584		hypothetical protein	645	Op-3-3	0.936756	9.82001e-12	TRUE	0.93181	1.24102e-15	TRUE		3045	429.571	15	718.793	12	532.033	651	224.407	13	361.279	8	294.408
Eab7_0585		Sensory box/GGDEF	1791	Tu	-0.806305	0.191025	FALSE	-5.05658	1.35801e-05	TRUE		116	5.89345	0	0	0	0	83	10.3038	2	20.0168	1	13.2533
Eab7_0586		Hypothetical protein	114	not-found	-1.2854	0.431746	FALSE	NA	NA	FALSE		1	0.798183	0	0	0	0	1	1.95034	0	0	0	0
Eab7_0587	yfmR	ABC transporter ATP-binding protein YfmR	1899	Op-1-4	-0.707132	2.30601e-11	TRUE	-0.351256	6.15318e-05	TRUE		4140	198.373	17	276.692	11	165.647	2766	323.848	28	264.297	24	299.989
Eab7_0588	plsC	1-acyl-sn-glycerol-3-phosphate acyltransferase	699	Op-2-4	-0.761589	5.65225e-08	TRUE	-0.395442	0.000803212	TRUE		872	113.513	4	176.87	2	81.8219	605	192.439	4	102.575	7	237.706
Eab7_0589		hypothetical protein	258	Op-3-4	-0.254362	8.66596e-09	TRUE	1.36113	3.86059e-21	TRUE		2196	774.498	6	718.793	1	110.84	1072	923.825	2	138.954	2	184.005
Eab7_0590		hypothetical protein	306	Op-4-4	-1.08533	6.48353e-30	TRUE	0.569407	0.0712001	FALSE		813	241.756	2	202.014	0	0	706	512.977	1	58.5784	1	77.5706
Eab7_0591		hypothetical protein	168	not-found	-0.750305	3.58085e-56	TRUE	-6.73742	1.4112e-14	TRUE		1823	987.381	0	0	0	0	1255	1660.92	1	106.696	0	0
Eab7_0592	yitL	protein yitL	855	Tu	2.43026	1.04058e-185	TRUE	2.03846	1.36425e-96	TRUE		14711	1565.61	30	1084.49	30	1003.39	1117	290.47	11	230.614	10	277.621
Eab7_0593	cshA	DEAD-box ATP-dependent RNA helicase CshA	1620	Op-1-4	2.74899	0	TRUE	2.3867	0	TRUE		47948	2693.16	188	3586.86	189	3336.29	2919	400.621	68	752.407	39	571.437
Eab7_0594		hypothetical protein	267	Op-2-4	2.00757	9.14716e-35	TRUE	0.750078	2.45003e-05	TRUE		1071	364.994	3	347.282	2	214.208	109	90.7674	1	67.1348	3	266.704
Eab7_0595	ykuI	EAL-domain containing protein ykuI	1191	Op-3-4	-0.965586	3.37445e-18	TRUE	-0.853621	3.90991e-19	TRUE		2371	181.145	10	259.514	9	216.096	1895	353.763	24	361.209	25	498.25
Eab7_0596	mapB	Methionine aminopeptidase 2	747	Op-4-4	-1.07014	7.17196e-48	TRUE	-0.600664	6.10031e-19	TRUE		3347	407.702	9	372.386	14	535.95	2876	856.018	19	455.924	29	921.502
Eab7_0597		Hypothetical protein	528	Tu	NA	NA	FALSE	NA	NA	FALSE		5	0.861675	0	0	0	0	0	0	0	0	0	0
Eab7_0598	menC	o-succinylbenzoate synthase	1074	Op-1-6	0.699077	0.0158542	FALSE	0.698788	7.37123e-05	TRUE		1202	101.837	12	345.342	9	239.638	303	62.7268	11	183.589	8	176.809
Eab7_0599	menE	2-succinylbenzoate--CoA ligase	1374	Op-2-6	0.187073	0.862766	FALSE	-0.288934	0.0139868	FALSE		1377	91.1916	7	157.465	3	62.4383	495	80.1001	10	130.459	8	138.204
Eab7_0600	menB	1,4-Dihydroxy-2-naphthoyl-CoA synthase	825	Op-3-6	-1.01913	1.37508e-90	TRUE	-0.0285138	0.00185924	FALSE		7897	870.995	25	936.608	34	1178.53	6550	1765.23	45	977.727	41	1179.64
Eab7_0601	ytxM	esterase ytxM	798	Op-4-6	-0.136894	0.125257	FALSE	0.697638	0.000905732	TRUE		1000	114.026	6	232.392	5	179.178	450	125.379	6	134.774	4	118.981
Eab7_0602	menD	2-succinyl-5-enolpyruvyl-6-hydroxy-3-cyclohexene-1-carboxylate synthase	1647	Op-5-6	0.268347	0.536233	FALSE	-0.243634	0.120848	FALSE		2216	122.429	4	75.0652	2	34.7259	753	101.652	4	43.5337	6	86.4722
Eab7_0603	menF	Menaquinone-specific isochorismate synthasee	1380	Op-6-6	0.160355	0.942041	FALSE	0.194171	0.871952	FALSE		2709	178.623	7	156.78	6	124.334	992	159.826	7	90.9239	9	154.804
Eab7_0604	menA	1,4-dihydroxy-2-naphthoate octaprenyltransferase	894	Tu	-0.680743	4.95667e-36	TRUE	-0.11143	0.0340113	FALSE		7355	748.605	8	276.582	6	191.925	4825	1199.98	12	240.604	10	265.51
Eab7_0605		pfkB family carbohydrate kinase protein	912	Op-1-4	-0.0514014	0.0141078	FALSE	-0.299524	1.53609e-05	TRUE		6140	612.606	8	271.124	12	376.273	2604	634.835	22	432.401	14	364.378
Eab7_0606	yvcI	Nudix hydrolase yvcI	421	pseudo	0.344806	0.00253921	FALSE	-0.713063	2.86822e-18	TRUE		5145	1112.02	5	367.079	4	271.703	1658	875.623	14	596.081	8	451.052
Eab7_0607	yfkH	ribonuclease-like protein yfkH	909	Op-4-4	-0.332558	0.0800625	FALSE	0.563979	0.2172	FALSE		489	48.95	1	34.0023	2	62.9192	252	61.6384	2	39.4389	1	26.1129
Eab7_0608	zosA	Zinc-transporting ATPase	1968	Tu	-0.621192	0.00867381	FALSE	-1.77774	3.52268e-62	TRUE		842	38.9309	8	125.643	14	203.432	530	59.8777	59	537.386	49	591.003
Eab7_0609	yoaV	YoaV transporter	930	Tu	1.99313	0.000332294	TRUE	1.73052	0.00129509	FALSE		321	31.4072	1	33.2345	1	30.7492	33	7.88943	1	19.2742	0	0
Eab7_0610		hypothetical protein	288	Tu	-1.6941	2.28867e-16	TRUE	-0.164566	0.0177156	FALSE		145	45.8124	1	107.32	3	297.883	192	148.226	2	124.479	4	329.675
Eab7_0611	yfkF	MFS-type transporter yfkF	1167	Op-1-3	-0.154975	0.650968	FALSE	0.642736	0.0448994	FALSE		112	8.73282	6	158.91	1	24.5045	51	9.71659	5	76.7995	2	40.6797
Eab7_0612		hypothetical protein	183	Op-2-3	-1.2745	8.27555e-10	TRUE	-8.34696	4.37539e-36	TRUE		100	49.7229	0	0	0	0	99	120.281	2	195.902	1	129.708
Eab7_0613	yfkA	protein yfkA	1116	Op-3-3	-0.182373	0.233817	FALSE	-1.57783	3.29526e-09	TRUE		618	50.3885	2	55.3908	0	0	287	57.1784	5	80.3091	4	85.0775
Eab7_0614	yfjT	yfjT protein	210	Op-1-2	1.0236	3.84636e-05	TRUE	1.3258	7.27256e-08	TRUE		303	131.29	1	147.181	1	136.175	61	64.584	0	0	1	113.032
Eab7_0615		RNA methyltransferase, TrmA family	1386	Op-2-2	1.28817	3.06534e-24	TRUE	1.84845	8.08029e-17	TRUE		7865	516.348	9	200.702	9	185.693	1318	211.43	3	38.7987	4	68.5039
Eab7_0616	yqkF	oxidoreductase YqkF	882	Op-1-4	1.43372	8.88145e-12	TRUE	0.929371	0.000211217	TRUE		1868	192.715	4	140.173	4	129.691	283	71.3399	3	60.9694	3	80.7368
Eab7_0617	yhjE	membrane protein yhjE	618	Op-2-4	0.91686	0.00778154	FALSE	-4.85798	5.26579e-05	TRUE		466	68.6128	0	0	0	0	101	36.3369	1	29.0049	0	0
Eab7_0618	phoR	Alkaline phosphatase synthesis sensor protein phoR	1395	Op-3-4	-0.946709	1.8972e-18	TRUE	-1.78826	1.55043e-33	TRUE		2936	191.509	4	88.6253	4	81.9979	2316	369.13	26	334.086	15	255.232
Eab7_0619	resD	Transcriptional regulatory protein resD	687	Op-4-4	-0.769902	1.0726e-13	TRUE	-1.20416	3.87908e-21	TRUE		1572	208.211	3	134.97	3	124.877	1097	355.03	15	391.376	6	207.307
Eab7_0620		Acyl-CoA N-acyltransferase	558	Tu	-1.65513	5.02545e-63	TRUE	-1.41182	1.71759e-29	TRUE		1239	202.043	1	55.3908	4	204.995	1597	636.334	7	224.866	11	467.926
Eab7_0621		Amidohydrolase	1146	Op-1-2	-1.49889	5.96387e-12	TRUE	-0.896159	4.18356e-12	TRUE		543	43.1144	5	134.852	5	124.768	628	121.84	15	234.62	12	248.551
Eab7_0622	yfhF	Epimerase family protein yfhF	909	Op-2-2	-1.76685	0.000214756	TRUE	0.910697	0.00197842	FALSE		84	8.40858	3	102.007	3	94.3787	117	28.6178	0	0	4	104.452
Eab7_0623	recX	Regulatory protein recX	822	Tu	0.610245	0.160712	FALSE	0.569316	0.271108	FALSE		429	47.489	2	75.2021	0	0	115	31.1057	1	21.8066	1	28.8767
Eab7_0624	yheI	multidrug resistance ABC transporter ATP-binding/permease protein YheI	1728	Op-1-4	-1.37542	2.79446e-09	TRUE	-0.731978	3.07431e-05	TRUE		745	39.2301	5	89.4331	3	49.6471	791	101.776	13	134.852	7	96.1553
Eab7_0625	yheI	multidrug resistance ABC transporter ATP-binding/permease protein YheI	2061	Op-2-4	-0.770505	0.00148591	FALSE	0.0945511	0.739745	FALSE		861	38.013	7	104.976	6	83.2511	601	64.8352	11	95.6696	7	80.6193
Eab7_0626	yfhH	Protein yfhH	315	Op-3-4	-0.442866	6.18213e-09	TRUE	-1.15869	5.98666e-21	TRUE		1190	343.751	1	98.1209	2	181.567	662	467.264	7	398.333	3	226.063
Eab7_0627	yfhJ	protein yfhJ	285	Op-4-4	-0.288925	9.46601e-07	TRUE	-9.94028	9.48238e-86	TRUE		1476	471.247	0	0	0	0	738	575.74	9	566.053	5	416.432
Eab7_0628	yfhP	Protein yfhP	984	Tu	-1.00894	0.000889553	TRUE	1.21289	1.83694e-08	TRUE		261	24.1353	7	219.875	5	145.309	215	48.5801	6	109.299	2	48.2452
Eab7_0629	yfhQ	A/G-specific adenine glycosylase YfhQ	1014	Op-1-2	0.195321	0.846939	FALSE	0.863693	0.00139968	FALSE		859	77.0837	4	121.925	4	112.808	307	67.3155	2	35.355	4	93.6356
Eab7_0630		hypothetical protein	426	Op-2-2	-0.201012	0.0687305	FALSE	1.02576	2.49006e-05	TRUE		491	104.877	3	217.663	1	67.1285	231	120.564	2	84.1549	1	55.7198
Eab7_0631	ygaC	UPF0374 protein ygaC	543	Op-1-2	0.0189674	0.0613028	FALSE	-0.098137	0.00104634	FALSE		5172	866.695	7	398.447	16	842.63	2089	855.368	27	891.298	10	437.138
Eab7_0632	ygaD	multidrug export ATP-binding/permease protein YgaD	1791	Op-2-2	3.07089	7.32531e-78	TRUE	3.08124	1.78342e-38	TRUE		9692	492.408	12	207.089	17	271.438	472	58.5951	3	30.0251	2	26.5066
Eab7_0633	hemL1	Glutamate-1-semialdehyde 2,1-aminomutase 1	1299	Tu	-0.456826	3.27977e-08	TRUE	-0.744587	4.3059e-08	TRUE		4214	295.184	7	166.556	3	66.0433	2367	405.139	15	206.986	10	182.73
Eab7_0634		Peroxide operon regulator	435	Tu	-1.00797	1.16676e-48	TRUE	0.109439	0.447825	FALSE		2249	470.444	13	923.69	10	657.397	1851	946.089	21	865.345	11	600.236
Eab7_0635	ygzB	UPF0295 protein ygzB	363	Tu	-1.1018	1.59457e-10	TRUE	-0.163242	0.0641129	FALSE		296	74.198	2	170.292	1	78.7789	260	159.251	3	148.141	2	130.78
Eab7_0636	ygxA	ygxA protein	930	Tu	-1.42987	1.14104e-32	TRUE	-1.34953	5.8694e-14	TRUE		1471	143.925	2	66.469	2	61.4984	1622	387.777	5	96.371	9	229.709
Eab7_0637		Iron-sulfur cluster-binding protein	1161	Op-1-3	0.477741	0.0852382	FALSE	0.0151714	0.406884	FALSE		1715	134.412	4	106.488	6	147.787	504	96.519	11	169.832	4	81.7799
Eab7_0638		Methylated-DNA--protein-cysteine methyltransferase	489	Op-2-3	0.935486	1.00882e-07	TRUE	1.43382	1.234e-12	TRUE		1416	263.489	4	252.827	3	175.44	303	137.768	3	109.969	1	48.5411
Eab7_0639	cspR	tRNA cytidine/uridine-2`-O--methyltransferase CspR	474	Op-3-3	0.665853	0.00238324	FALSE	0.883456	0.000206117	TRUE		942	180.834	0	0	5	301.654	243	113.984	3	113.449	1	50.0773
Eab7_0640		Hypothetical protein	567	Tu	0.0399446	0.701811	FALSE	-1.25916	3.04076e-10	TRUE		324	51.9959	1	54.5116	1	50.4352	129	50.5849	0	0	6	251.181
Eab7_0641		glycosyl transferase family protein	1776	Tu	1.68079	0.00014605	TRUE	1.70297	0.00129105	FALSE		893	45.7526	1	17.4032	3	48.3053	114	14.2717	2	20.1858	0	0
Eab7_0642	glgC	Glucose-1-phosphate adenylyltransferase	1161	Tu	-1.24046	7.839e-20	TRUE	0.73394	0.00100622	FALSE		1485	116.386	7	186.354	7	172.418	1436	275.003	10	154.393	3	61.3349
Eab7_0643		Glucose-1-phosphate adenylyltransferase, GlgD subunit	882	Op-1-3	-0.804455	1.06141e-09	TRUE	0.842156	3.4601e-08	TRUE		1248	128.752	10	350.432	12	389.072	892	224.859	15	304.847	4	107.649
Eab7_0644	glgA+	Glycogen synthase	1452	Op-2-3	-1.23674	8.18908e-18	TRUE	0.806758	0.000142011	TRUE		1663	104.216	8	170.292	11	216.642	1604	245.614	6	74.0703	9	147.128
Eab7_0645	glgP	Glycogen phosphorylase	2427	Op-3-3	-1.61985	3.24218e-30	TRUE	0.241699	0.714148	FALSE		2637	98.8662	9	114.616	8	94.2621	3317	303.872	12	88.6279	9	88.0221
Eab7_0646		Rhodanese-like domain protein	822	Tu	-2.55334	6.37721e-106	TRUE	-2.80218	2.71651e-178	TRUE		1014	112.247	4	150.404	4	139.157	2436	658.901	37	806.843	42	1212.82
Eab7_0647	pgcA	Phosphoglucomutase	1737	Tu	-0.894099	1.69338e-09	TRUE	0.226253	0.668963	FALSE		1942	101.732	13	231.321	13	214.023	1477	189.058	21	216.71	12	163.984
Eab7_0648	ycsN	Oxidoreductase YcsN	900	Tu	1.38489	6.78088e-83	TRUE	1.76808	3.23799e-69	TRUE		16170	1634.84	26	892.9	30	953.225	2534	626.006	10	199.167	13	342.862
Eab7_0649		Hypothetical protein	189	Tu	-1.95638	4.52233e-09	TRUE	0.268576	0.674669	FALSE		34	16.3691	0	0	1	151.306	54	63.5253	0	0	1	125.591
Eab7_0650	yecS	Inner membrane amino-acid ABC transporter permease protein yecS	651	Op-1-2	2.08057	1.17663e-45	TRUE	1.34106	4.18336e-11	TRUE		3297	460.835	6	284.867	3	131.782	319	108.949	2	55.0691	3	109.385
Eab7_0651		Extracellular solute-binding protein	762	Op-2-2	0.979985	2.07631e-49	TRUE	1.77913	3.52133e-59	TRUE		15442	1843.98	18	730.112	22	825.628	3204	934.872	10	235.236	7	218.053
Eab7_0652	msmX	Maltodextrin import ATP-binding protein MsmX	1107	Tu	0.615828	0.0587601	FALSE	-0.536416	0.000237742	TRUE		1026	84.3349	4	111.682	3	77.498	274	55.0323	9	145.732	6	128.654
Eab7_0653		transcriptional regulator, PucR family	834	Tu	-0.426712	0.136399	FALSE	-5.42559	6.85073e-07	TRUE		220	24.0029	0	0	0	0	121	32.2577	2	42.9856	0	0
Eab7_0654	yheB	UPF0754 membrane protein yheB	1137	Op-1-2	-0.200873	0.0172486	FALSE	0.308599	0.591914	FALSE		2245	179.665	2	54.3678	3	75.4532	1056	206.499	4	63.0607	2	41.7531
Eab7_0655		Hypothetical protein	378	Op-2-2	-0.197345	2.82202e-05	TRUE	0.00362355	0.0334622	FALSE		2357	567.382	12	981.209	6	453.917	1106	650.546	9	426.786	16	1004.72
Eab7_0656		Hypothetical protein	219	Op-1-3	-1.22075	1.23339e-20	TRUE	-0.511507	1.53882e-09	TRUE		303	125.894	3	423.398	1	130.579	289	293.406	7	572.945	2	216.773
Eab7_0657	dinB	DNA polymerase IV	1083	Op-2-3	-0.710778	0.00137202	FALSE	-1.07937	6.72146e-10	TRUE		536	45.0343	4	114.157	1	26.4051	359	73.7022	10	165.512	6	131.505
Eab7_0658	corA	Magnesium transport protein CorA	912	Op-3-3	0.662994	0.148581	FALSE	-5.7021	4.5799e-08	TRUE		414	41.306	0	0	0	0	107	26.0858	0	0	2	52.054
Eab7_0659		Metal dependent phosphohydrolase	921	Op-1-2	-0.840195	1.04146e-09	TRUE	-1.28352	2.31476e-18	TRUE		1197	118.261	3	100.678	3	93.149	877	211.716	11	214.088	10	257.727
Eab7_0660	namA	NADPH dehydrogenase	999	Op-2-2	-1.13264	1.92881e-22	TRUE	-1.0146	6.55056e-14	TRUE		1782	162.312	3	92.8171	5	143.127	1599	355.875	12	215.315	11	261.364
Eab7_0661	prsA	Foldase protein prsA	918	Tu	0.816411	3.11173e-81	TRUE	0.317241	0.00159733	FALSE		45401	4500.18	58	1952.8	66	2055.98	10551	2555.44	84	1640.2	61	1577.27
Eab7_0662	hpr	HTH-type transcriptional regulator hpr	570	Op-1-2	-0.82637	3.28812e-13	TRUE	-0.496206	0.00142053	FALSE		1090	174.004	3	162.674	0	0	791	308.543	2	62.8947	4	166.573
Eab7_0663		Hypothetical protein	342	Op-2-2	-0.568434	1.63493e-05	TRUE	1.32579	2.42042e-09	TRUE		463	123.186	2	180.749	2	167.232	281	182.682	0	0	2	138.811
Eab7_0664		Hypothetical protein	240	pseudo	NA	NA	FALSE	NA	NA	FALSE		0	0	0	0	0	0	0	0	0	0	0	0
Eab7_0665		Transglycosylase-associated protein	252	Op-1-3	0.214062	0.894933	FALSE	-1.20399	9.065e-11	TRUE		51	18.4152	1	122.651	0	0	18	15.8813	0	0	3	282.579
Eab7_0666		Transglycosylase-associated protein	252	Op-2-3	-0.609709	0.223334	FALSE	NA	NA	FALSE		24	8.66599	0	0	0	0	15	13.2344	0	0	0	0
Eab7_0667		Transglycosylase-associated protein	252	Op-3-3	-0.452512	0.175251	FALSE	NA	NA	FALSE		50	18.0541	0	0	0	0	28	24.7043	0	0	0	0
Eab7_0668	ecsA	ABC-type transporter ATP-binding protein EcsA	741	Op-1-2	-0.904566	3.44182e-13	TRUE	-1.20163	1.35108e-13	TRUE		1180	144.901	2	83.4226	2	77.1842	904	271.247	6	145.142	7	224.233
Eab7_0669	ecsB	Protein ecsB	1140	Op-2-2	-0.907732	8.817e-20	TRUE	-1.48399	3.61138e-27	TRUE		2821	225.167	6	162.674	2	50.1697	2166	422.443	18	283.026	15	312.324
Eab7_0670		Ammonium transporter	1299	Tu	-1.74389	0.00143688	FALSE	NA	NA	FALSE		92	6.44445	0	0	0	0	126	21.5663	0	0	0	0
Eab7_0671	tnrA	HTH-type transcriptional regulator tnrA	303	Tu	0.2167	0.735168	FALSE	NA	NA	FALSE		372	111.714	0	0	0	0	131	96.1265	0	0	0	0
Eab7_0672	hemE	Uroporphyrinogen decarboxylase	1047	Op-1-4	0.937678	9.65394e-31	TRUE	1.03791	9.47097e-20	TRUE		14130	1228.01	17	501.85	29	792.078	3019	641.108	9	154.083	21	476.093
Eab7_0673	hemH	Ferrochelatase	933	Op-2-4	0.872887	8.4658e-20	TRUE	0.511014	5.82078e-07	TRUE		9124	889.838	33	1093.21	32	980.811	2039	485.904	40	768.489	27	686.912
Eab7_0674	hemY	Protoporphyrinogen oxidase	1420	pseudo	0.939716	2.45132e-24	TRUE	0.78141	1.23853e-16	TRUE		14881	953.567	46	1001.25	48	966.651	3175	497.13	47	593.292	33	551.626
Eab7_0675	cls1	Cardiolipin synthase 1	1461	Op-1-3	0.282969	0.86989	FALSE	4.40327	0.00161827	FALSE		110	6.85094	1	21.1554	0	0	37	5.63075	0	0	0	0
Eab7_0676		Cof-like hydrolase	885	Op-2-3	-0.51569	2.14033e-28	TRUE	0.368519	0.0460559	FALSE		9342	960.515	15	523.866	12	387.753	5466	1373.22	15	303.814	15	402.316
Eab7_0677	mscL	Large-conductance mechanosensitive channelv	378	Op-3-3	-0.275235	2.93992e-06	TRUE	0.605046	4.94068e-07	TRUE		1906	458.816	9	735.907	8	605.222	944	555.258	8	379.365	8	502.362
Eab7_0678		UvrD/REP helicase	2175	Tu	0.612199	0.182773	FALSE	0.651359	0.211402	FALSE		1016	42.5052	3	42.6318	2	26.2959	272	27.8051	4	32.9655	1	10.9134
Eab7_0679	ybbJ	N-acetyltransferase YbbJ	495	Tu	-0.840326	4.35254e-09	TRUE	-1.08131	3.76171e-05	TRUE		595	109.375	1	62.4406	0	0	436	195.838	1	36.2121	2	95.9055
Eab7_0680	sacA	Sucrose-6-phosphate hydrolase	1461	Op-1-2	-0.310354	0.000221731	TRUE	-0.523581	2.70129e-08	TRUE		3874	241.277	13	275.021	9	176.161	1966	299.191	33	404.877	15	243.702
Eab7_0681		Diguanylate cyclase	1599	Op-2-2	-1.16835	1.24892e-05	TRUE	-1.28189	3.49008e-11	TRUE		536	30.5017	3	57.9889	3	53.6525	493	68.5509	7	78.4709	13	192.981
Eab7_0682		diguanylate cyclase	243	pseudo	-3.67807	0.0120583	FALSE	NA	NA	FALSE		0	0	0	0	0	0	7	6.40481	0	0	0	0
Eab7_0683	yhcH	ABC transporter ATP-binding protein YhcH	918	Op-1-2	0.474499	0.00235109	FALSE	1.28269	1.38841e-91	TRUE		4315	427.706	52	1750.78	81	2523.24	1271	307.835	37	722.467	40	1034.28
Eab7_0684		ABC-2 type transporter	744	Op-2-2	0.259293	0.282481	FALSE	1.6068	7.67538e-88	TRUE		3527	431.36	33	1370.92	36	1383.71	1206	360.404	19	457.762	14	446.657
Eab7_0685		Membrane protein-like protein	627	Tu	-1.73219	0.0176344	FALSE	NA	NA	FALSE		25	3.62811	0	0	0	0	34	12.0566	0	0	0	0
Eab7_0686	glpP	Glycerol-3-phosphate responsive antiterminator	564	Tu	1.63967	9.64823e-19	TRUE	3.17521	3.38696e-47	TRUE		1599	257.974	4	219.206	7	354.924	210	82.7856	2	63.5638	0	0
Eab7_0687	glpF	Glycerol uptake facilitator protein	825	Op-1-2	0.296151	0.60593	FALSE	-1.43878	2.62584e-05	TRUE		513	56.581	0	0	1	34.6627	171	46.0847	3	65.1818	1	28.7717
Eab7_0688	glpK	Glycerol kinase	1491	Op-2-2	1.49701	9.05667e-13	TRUE	-0.672048	4.36857e-06	TRUE		3214	196.144	4	82.9191	6	115.077	466	69.4901	13	156.288	10	159.199
Eab7_0689	glpD	Aerobic glycerol-3-phosphate dehydrogenase	1656	Tu	-0.914659	9.08937e-53	TRUE	-3.38927	0	TRUE		11378	625.191	11	205.307	9	155.417	8778	1178.56	181	1959.19	127	1820.38
Eab7_0690	ywbO	ywbO protein	684	Op-1-3	0.82208	5.33657e-08	TRUE	0.342313	0.105794	FALSE		2713	360.912	9	406.685	9	376.273	628	204.135	9	235.855	11	381.729
Eab7_0691	lplJ	Lipoate-protein ligase LplJ	990	Op-2-3	0.576731	1.81955e-05	TRUE	0.840812	3.54555e-14	TRUE		5543	509.468	18	561.965	29	837.683	1521	341.593	18	325.909	19	455.551
Eab7_0692	yhdF	Oxidoreductase yhdF	888	Op-3-3	2.2162	2.581e-26	TRUE	2.43698	4.52754e-44	TRUE		2305	236.192	7	243.645	15	483.053	203	50.8274	4	80.7433	2	53.4609
Eab7_0693	lcfB	Long-chain-fatty-acid--CoA ligase	1578	Op-1-3	1.21891	0.114772	FALSE	-3.50589	0.0193915	FALSE		239	13.7816	0	0	0	0	42	5.91775	1	11.3593	0	0
Eab7_0694	mgsA	Methylglyoxal synthase	435	Op-2-3	0.0418202	0.957372	FALSE	NA	NA	FALSE		5	1.0459	0	0	0	0	2	1.02225	0	0	0	0
Eab7_0695		Hypothetical protein	156	Op-3-3	2.85697	2.79798e-31	TRUE	2.29726	3.80825e-32	TRUE		354	206.484	1	198.129	2	366.625	20	28.5049	1	114.904	0	0
Eab7_0696	cssR	Transcriptional regulatory protein CssR	666	Op-1-2	-1.59871	7.04236e-111	TRUE	-1.59643	7.27604e-45	TRUE		2864	391.297	1	46.4085	6	257.628	3550	1185.14	9	242.23	19	677.171
Eab7_0697	cssS	Sensor histidine kinase CssS	1374	Op-2-2	-1.39847	6.791e-87	TRUE	-0.522166	8.16454e-17	TRUE		6300	417.216	23	517.384	24	499.507	6797	1099.88	55	717.522	43	742.849
Eab7_0698	comK	Competence transcription factor	486	Tu	-0.769111	0.0151666	FALSE	5.99095	1.15529e-08	TRUE		119	22.2801	1	63.5969	0	0	83	37.9714	0	0	0	0
Eab7_0699		Hypothetical protein	411	Tu	-0.289158	0.380799	FALSE	1.7308	1.29779e-06	TRUE		68	15.0548	1	75.2021	1	69.5785	34	18.393	1	43.6131	0	0
Eab7_0700		Hypothetical protein	342	Op-1-2	-0.121653	3.88831e-06	TRUE	-0.170702	1.31704e-05	TRUE		4357	1159.23	9	813.371	6	501.697	1940	1261.22	15	786.184	10	694.053
Eab7_0701		Globin	381	Op-2-2	-1.04588	0.000218069	TRUE	6.22997	5.95839e-10	TRUE		116	27.7039	0	0	1	75.0571	98	57.1894	0	0	0	0
Eab7_0702	addB	ATP-dependent helicase/deoxyribonuclease subunit B	3423	Op-1-2	-1.75828	2.99336e-19	TRUE	-1.76023	2.22293e-15	TRUE		1880	49.9756	2	18.0591	7	58.4801	2603	169.076	27	141.389	17	117.886
Eab7_0703	addA	ATP-dependent helicase/nuclease subunit A	3552	Op-2-2	-0.950707	3.5018e-10	TRUE	-0.19981	0.0370779	FALSE		3800	97.346	17	147.927	13	104.662	3006	188.161	31	156.44	20	133.652
Eab7_0704	cheY	CheY-like receiver domain protein	378	Op-1-3	0.708905	0.00228856	FALSE	-0.619369	0.00613257	FALSE		655	157.673	1	81.7674	0	0	164	96.4643	0	0	2	125.591
Eab7_0705		Integral membrane sensor signal transduction histidine kinase	2565	Op-2-3	0.544146	0.00931801	FALSE	0.513215	0.107795	FALSE		6125	217.283	13	156.649	5	55.7442	1719	149.006	16	111.813	4	37.0162
Eab7_0706		UPF0344 protein BPUM_1008	381	Op-3-3	0.234773	0.553488	FALSE	1.41794	2.32636e-15	TRUE		900	214.944	3	243.371	4	300.228	313	182.656	3	141.142	1	62.3008
Eab7_0707		Methyltransferase type 11	999	Tu	0.800391	0.624355	FALSE	4.9514	9.03561e-05	TRUE		34	3.09685	1	30.939	0	0	8	1.78049	0	0	0	0
Eab7_0708		FAD dependent oxidoreductase	1320	Op-2-4	-0.503102	3.20115e-07	TRUE	-0.738899	3.67215e-19	TRUE		3112	214.523	13	304.398	15	324.963	1805	304.031	31	420.966	35	629.38
Eab7_0709		Flavin containing amine oxidoreductase	1473	Op-3-4	-1.3875	1.27585e-46	TRUE	-0.689416	1.41712e-12	TRUE		3622	223.745	14	293.763	8	155.312	3878	585.355	37	450.255	17	273.946
Eab7_0710	yisP	phytoene/squalene synthase yisP	828	Op-4-4	-1.33621	3.08708e-41	TRUE	-0.694503	6.05689e-16	TRUE		1952	214.515	9	335.957	7	241.76	2017	541.614	22	476.268	16	458.679
Eab7_0711	crtP	4,4`-diaponeurosporene oxidase	1473	Op-1-4	0.058614	0.847052	FALSE	0.261196	0.688212	FALSE		313	19.3352	3	62.9492	5	97.0698	123	18.5659	7	85.1833	3	48.3434
Eab7_0712		Glycosyl transferase family 2	1077	Op-2-4	0.525933	0.325873	FALSE	-0.92965	0.00090841	TRUE		401	33.8794	1	28.6983	1	26.5522	114	23.5344	5	83.2173	1	22.0396
Eab7_0713		Phospholipid/glycerol acyltransferase	699	Op-3-4	0.602725	0.301497	FALSE	-7.41363	2.10731e-21	TRUE		204	26.5559	0	0	0	0	55	17.4944	4	102.575	2	67.9159
Eab7_0714		Hypothetical protein	756	Op-4-4	0.944724	0.0598316	FALSE	2.26858	1.39329e-09	TRUE		268	32.2567	0	0	4	151.306	57	16.7636	0	0	1	31.3976
Eab7_0715		Hypothetical protein	777	not-found	1.17314	0.0239757	FALSE	NA	NA	FALSE		259	30.331	0	0	0	0	47	13.449	0	0	0	0
Eab7_0716	pssA	CDP-diacylglycerol--serine O-phosphatidyltransferase	744	Op-1-3	0.316634	0.169896	FALSE	0.493826	0.0131146	FALSE		2541	310.77	8	332.345	6	230.619	835	249.533	6	144.556	8	255.232
Eab7_0717	yjdI	yjdI protein	468	Op-2-3	-2.63459	7.39457e-16	TRUE	-1.08133	2.24602e-05	TRUE		72	13.9989	1	66.0429	0	0	183	86.94	1	38.3013	2	101.439
Eab7_0718	yisQ	transporter yisQ	1383	Op-3-3	-2.69068	1.14472e-13	TRUE	-1.88613	9.66868e-11	TRUE		170	11.185	1	22.3486	1	20.6773	449	72.1836	3	38.8829	7	120.142
Eab7_0719	fadB	enoyl-CoA hydratase	789	Tu	-1.87667	6.04839e-09	TRUE	-1.14927	8.38977e-07	TRUE		155	17.8757	2	78.3475	0	0	233	65.6589	5	113.593	2	60.1689
Eab7_0720	yhaU	K+/H+ antiporter yhaU	1152	Tu	0.948324	0.447688	FALSE	NA	NA	FALSE		66	5.21313	0	0	0	0	14	2.70203	0	0	0	0
Eab7_0721	bbmA	Intracellular maltogenic amylase	1788	Tu	1.07188	0.242402	FALSE	5.65992	3.73671e-07	TRUE		190	9.66927	2	34.5728	1	15.9937	37	4.60096	0	0	0	0
Eab7_0722	cycB	Cyclodextrin-binding protein	1266	Tu	0.124781	0.931941	FALSE	7.38578	2.13303e-19	TRUE		754	54.1932	5	122.07	2	45.1766	283	49.7013	0	0	0	0
Eab7_0723	ganP	arabinogalactan oligomer transport system permease protein ganP	1404	Op-1-4	-0.722441	0.0435113	FALSE	-4.07895	0.00283561	FALSE		268	17.369	0	0	0	0	181	28.6633	0	0	1	16.9064
Eab7_0724	ganQ	arabinogalactan oligomer transport system permease protein ganQ	834	Op-2-4	0.7265	0.0336465	FALSE	-1.32653	3.77645e-08	TRUE		663	72.3361	1	37.06	1	34.2887	164	43.7212	7	150.45	1	28.4612
Eab7_0725	bbmA	Intracellular maltogenic amylase	1530	Op-3-4	0.0890617	0.733262	FALSE	0.117798	0.829067	FALSE		2334	138.809	6	121.208	3	56.0721	898	130.497	6	70.2941	6	93.0848
Eab7_0726	exuR	HTH-type transcriptional repressor exuR	1038	Op-4-4	0.242603	0.576953	FALSE	0.242573	0.650755	FALSE		1830	160.421	4	119.106	7	192.849	633	135.588	6	103.613	7	160.074
Eab7_0727	yvdK	glycosyl hydrolase yvdK	2301	Tu	0.720627	0.110631	FALSE	3.06407	1.49225e-11	TRUE		1051	41.5617	6	80.5947	4	49.7119	261	25.2196	2	15.5802	0	0
Eab7_0728	yitT	UPF0750 membrane protein yitT	924	Tu	1.85214	7.90633e-84	TRUE	1.54284	9.04533e-31	TRUE		10401	1024.26	14	468.304	17	526.131	1179	283.698	7	135.795	8	205.512
Eab7_0729	YitU	phosphatase YitU	822	Tu	0.816912	8.12068e-10	TRUE	0.436724	0.03581	FALSE		4214	466.477	8	300.809	8	278.314	979	264.805	13	283.485	5	144.383
Eab7_0730	yjzD	membrane protein yjzD	195	Op-1-3	3.04855	9.40084e-249	TRUE	1.49025	2.25928e-44	TRUE		3457	1613.14	7	1109.52	3	439.95	171	194.974	6	551.539	0	0
Eab7_0731	iadA	Isoaspartyl dipeptidase	1134	Op-2-3	2.71745	5.38311e-46	TRUE	0.758888	0.0619693	FALSE		4082	327.542	3	81.7674	1	25.2176	254	49.8007	4	63.2275	0	0
Eab7_0732	bdbA	SPBc2 prophage-derived disulfide bond formation protein A	492	Op-3-3	-0.436174	8.84471e-16	TRUE	-0.802423	1.38811e-13	TRUE		3648	674.679	4	251.285	2	116.247	2020	912.853	7	255.031	8	385.961
Eab7_0733	psd	Phosphatidylserine decarboxylase proenzyme	780	Op-1-4	-0.097302	0.000542464	TRUE	-0.564622	2.81841e-15	TRUE		6793	792.455	10	396.257	11	403.288	2974	847.737	21	482.596	23	699.926
Eab7_0734		Citrate transporter	1304	pseudo	1.22263	1.49783e-10	TRUE	2.15994	1.05137e-10	TRUE		3239	226.017	5	118.513	3	65.7901	568	96.8468	3	41.2385	0	0
Eab7_0735	yqeG	protein yqeG	585	Tu	1.97957	1.50122e-165	TRUE	2.73714	2.69007e-152	TRUE		11901	1851.12	23	1215.19	21	1026.55	1235	469.381	7	214.487	3	121.726
Eab7_0736	yqeH	protein yqeH	1107	Op-1-7	2.08823	6.47693e-123	TRUE	1.76465	1.51189e-109	TRUE		15409	1266.58	57	1591.47	53	1369.13	1483	297.857	26	421.003	21	450.288
Eab7_0737	aroD	Shikimate dehydrogenase	789	Op-2-7	1.91807	2.70376e-66	TRUE	0.780589	8.12717e-07	TRUE		6621	763.579	4	156.695	15	543.665	717	202.049	10	227.186	6	180.507
Eab7_0738	yqeI	RNA-binding protein YqeI	294	Op-3-7	1.13779	1.64949e-22	TRUE	2.9201	3.26312e-90	TRUE		1941	600.739	7	735.907	5	486.339	361	273.007	0	0	2	161.474
Eab7_0739	nadD	Nicotinate-nucleotide adenylyltransferase	570	Op-4-7	1.30991	6.48285e-31	TRUE	1.12094	5.67289e-18	TRUE		4065	648.923	12	650.696	7	351.188	671	261.735	12	377.368	2	83.2864
Eab7_0740	yqeK	protein yqeK	576	Op-5-7	1.34814	1.29663e-26	TRUE	2.00772	2.21685e-66	TRUE		3328	525.737	16	858.558	12	595.766	535	206.512	5	155.599	5	206.047
Eab7_0741	yqeL	protein yqeL	348	Op-6-7	1.24976	3.20036e-23	TRUE	1.39013	7.4428e-27	TRUE		1993	521.117	7	621.714	5	410.873	343	219.144	5	257.543	2	136.417
Eab7_0742	yqeM	Methyltransferase yqeM	729	Op-7-7	1.64133	1.10768e-63	TRUE	1.13267	8.08995e-37	TRUE		7493	935.267	23	975.152	29	1137.59	983	299.806	18	442.593	16	520.968
Eab7_0743	comEA	ComE operon protein 1	612	Op-1-2	-0.882542	0.111461	FALSE	NA	NA	FALSE		49	7.28538	0	0	0	0	37	13.442	0	0	0	0
Eab7_0744	comEC	ComE operon protein 3	2160	Op-2-2	-0.132736	0.56217	FALSE	-0.215168	0.604257	FALSE		399	16.8084	1	14.3093	0	0	179	18.4253	2	16.5972	0	0
Eab7_0745	yqzM	Membrane protein yqzM	162	Tu	-1.98983	3.87279e-256	TRUE	0.106372	0.466479	FALSE		948	532.477	5	953.953	2	353.046	1541	2114.96	7	774.537	3	439.567
Eab7_0746	yqeN	protein yqeN	1002	Op-1-2	1.27392	2.81821e-16	TRUE	0.0557392	0.456737	FALSE		3764	341.814	8	246.771	5	142.698	637	141.347	13	232.56	6	142.135
Eab7_0747	yitI	N-acetyltransferase YitI	438	Op-2-2	0.95038	3.14268e-10	TRUE	0.732799	2.70388e-07	TRUE		1714	356.077	6	423.398	7	457.026	363	184.267	5	204.623	6	325.159
Eab7_0748	rpsT	30S ribosomal protein S20	261	Tu	1.30029	1.74476e-80	TRUE	0.288822	0.00120089	FALSE		5091	1774.88	21	2486.86	35	3834.81	846	720.683	29	1991.67	35	3183.07
Eab7_0749	lepA	Elongation factor 4	1824	Op-1-2	1.00478	2.99653e-29	TRUE	0.521957	0.000594957	TRUE		20304	1012.89	24	406.685	33	517.376	4141	504.772	39	383.265	20	260.27
Eab7_0750	hemN	Oxygen-independent coproporphyrinogen-III oxidase 1	1146	Op-2-2	2.09725	2.1919e-34	TRUE	0.460717	0.173034	FALSE		4266	338.722	4	107.882	4	99.8142	408	79.1572	7	109.49	2	41.4252
Eab7_0751		Hypothetical protein	126	Tu	0.451999	0.188089	FALSE	7.82629	6.11024e-25	TRUE		127	91.715	0	0	1	226.958	38	67.0545	0	0	0	0
Eab7_0752	hrcA	Heat-inducible transcription repressor hrcA	1038	Op-1-3	-1.05251	1.85129e-60	TRUE	-0.730146	8.55275e-63	TRUE		6133	537.629	32	952.85	47	1294.84	5206	1115.12	106	1830.49	83	1898.01
Eab7_0753	grpE	Protein grpE	564	Op-2-3	-2.041	0	TRUE	-1.60821	0	TRUE		3895	628.399	27	1479.64	29	1470.4	6560	2586.06	136	4322.34	111	4671.57
Eab7_0754	dnaK	Chaperone protein DnaK	1827	Op-3-3	-2.24932	0	TRUE	-1.61699	0	TRUE		22558	1123.49	132	2233.1	171	2676.54	43894	5341.72	751	7368.19	592	7691.34
Eab7_0755	dnaJ	Chaperone protein DnaJ	1107	Op-1-4	0.148993	0.999676	FALSE	-1.75454	3.2406e-91	TRUE		5210	428.25	6	167.523	13	335.825	1923	386.23	40	647.697	49	1050.67
Eab7_0756	prmA	ribosomal protein L11 methyltransferase	948	Op-2-4	0.247	0.360127	FALSE	-0.685679	2.98216e-29	TRUE		4109	394.398	22	717.276	14	422.315	1417	332.335	40	756.329	43	1076.66
Eab7_0757	rsmE	Ribosomal RNA small subunit methyltransferase E	747	Op-3-4	0.294715	0.176102	FALSE	-0.5008	4.02282e-16	TRUE		3255	396.495	15	620.644	11	421.104	1086	323.239	27	647.892	26	826.174
Eab7_0758	yqeV	methylthiotransferase yqeV	1335	Op-4-4	-1.01424	4.01892e-55	TRUE	-0.99374	4.22541e-57	TRUE		7752	528.372	23	532.499	27	578.361	6408	1067.22	80	1074.16	64	1137.94
Eab7_0759	rluB	Ribosomal large subunit pseudouridine synthase B	696	Op-1-4	0.932294	2.70083e-06	TRUE	0.673677	0.000119137	TRUE		1576	206.041	8	355.265	6	246.524	338	107.975	12	309.052	2	68.2087
Eab7_0760	yojE	Transporter yojE	876	Op-2-4	0.818006	0.0369005	FALSE	0.891479	0.0111073	FALSE		517	53.7024	3	105.85	1	32.6447	120	30.4573	1	20.4623	2	54.1932
Eab7_0761	yojE	Transporter yojE	885	Op-3-4	1.32465	0.00522808	FALSE	-1.05861	0.00373277	FALSE		361	37.1169	0	0	1	32.3127	59	14.8226	2	40.5085	1	26.821
Eab7_0762	deoC	Deoxyribose-phosphate aldolase	666	Op-4-4	-1.52189	1.00938e-121	TRUE	-0.673211	3.22244e-39	TRUE		3538	483.383	17	788.945	19	815.823	4158	1388.11	58	1561.04	28	997.936
Eab7_0763	yufN	Lipoprotein yufN	978	Op-1-2	6.91991	4.79642e-56	TRUE	8.50263	1.6394e-36	TRUE		2668	248.23	5	158.017	7	204.68	9	2.04606	0	0	0	0
Eab7_0764	tlpA	Methyl-accepting chemotaxis protein tlpA	1650	Op-2-2	4.83669	1.11894e-70	TRUE	5.97648	4.02179e-78	TRUE		5793	319.468	18	337.179	20	346.627	83	11.1843	1	10.8636	0	0
Eab7_0765		peptidase M23	1209	Tu	-1.81762	0.147689	FALSE	-3.88947	0.00578634	FALSE		16	1.20421	0	0	0	0	23	4.22976	1	14.8263	0	0
Eab7_0766	bacC	Bacilysin biosynthesis oxidoreductase BacC	750	Tu	NA	NA	FALSE	-4.57894	0.00027409	TRUE		34	4.12501	0	0	0	0	0	0	1	23.9	0	0
Eab7_0767	ykvA	Membrane protein ykvA	435	Tu	-0.360998	0.282098	FALSE	8.42895	4.88941e-35	TRUE		78	16.316	3	213.159	2	131.479	41	20.956	0	0	0	0
Eab7_0768	yngC	Membrane protein yngC	585	Op-1-2	-0.823919	0.00502626	FALSE	2.63641	6.60724e-18	TRUE		167	25.9757	2	105.669	3	146.65	121	45.988	0	0	1	40.5754
Eab7_0769	yfnB	HAD-hydrolase yfnB	627	Op-2-2	-0.750035	1.42805e-09	TRUE	0.182153	0.890647	FALSE		1001	145.269	3	147.886	10	456.089	689	244.324	12	343.062	5	189.287
Eab7_0770		Hypothetical protein	1050	Tu	-3.16286	0.000150161	TRUE	-4.09424	0.00266707	FALSE		21	1.81986	0	0	0	0	77	16.3048	1	17.0714	0	0
Eab7_0771	yfmJ	NADP-dependent oxidoreductase yfmJ	993	Tu	-1.12042	5.49382e-12	TRUE	1.2482	9.99895e-06	TRUE		907	83.1123	5	155.63	2	57.5967	807	180.692	1	18.0514	3	71.7118
Eab7_0772		Hypothetical protein	162	Tu	NA	NA	FALSE	NA	NA	FALSE		0	0	0	0	0	0	1	1.37246	0	0	0	0
Eab7_0773		glycosyl transferase family protein	2643	Op-1-4	0.114864	0.974114	FALSE	0.787151	0.519901	FALSE		114	3.92478	1	11.6943	0	0	43	3.61731	1	6.78207	0	0
Eab7_0774		methyltransferase type 11	1008	Op-2-4	-0.812816	0.41428	FALSE	NA	NA	FALSE		25	2.25677	0	0	0	0	18	3.97033	0	0	0	0
Eab7_0775		glycosyl transferase group 1	1218	Op-3-4	-1.05445	0.220506	FALSE	NA	NA	FALSE		40	2.98827	0	0	0	0	34	6.20649	0	0	0	0
Eab7_0776	ytcC	glycosyltransferase ytcC	1239	Op-4-4	-0.639557	0.501508	FALSE	-4.26003	0.00132011	FALSE		33	2.42354	0	0	0	0	21	3.76845	0	0	1	19.1579
Eab7_0777	ytcA	UDP-glucose 6-dehydrogenase ytcA	1296	Op-1-8	-0.249095	0.742401	FALSE	0.379965	0.733815	FALSE		37	2.59779	1	23.8488	0	0	18	3.08803	0	0	1	18.3153
Eab7_0778	tagG	Teichoic acid translocation permease protein tagG	801	Op-2-8	-0.286881	0.722435	FALSE	-4.48414	0.000451785	TRUE		22	2.49918	0	0	0	0	11	3.05334	1	22.3783	0	0
Eab7_0779	tagH	Teichoic acids export ATP-binding protein TagH	831	Op-3-8	-1.29056	0.228513	FALSE	NA	NA	FALSE		17	1.86147	0	0	0	0	17	4.54844	0	0	0	0
Eab7_0780	mnaA	UDP-N-acetylglucosamine 2-epimerase	1101	Op-4-8	-1.07329	0.173725	FALSE	-4.02503	0.00350383	FALSE		43	3.55376	0	0	0	0	37	7.47187	1	16.2807	0	0
Eab7_0781		hypothetical protein	495	Op-5-8	-2.00178	0.0339334	FALSE	NA	NA	FALSE		11	2.02206	0	0	0	0	18	8.08504	0	0	0	0
Eab7_0782	dltB	Protein dltB	1389	Op-6-8	-0.0780025	0.848156	FALSE	NA	NA	FALSE		44	2.88242	0	0	0	0	19	3.04135	0	0	0	0
Eab7_0783		hypothetical protein	1185	Op-7-8	-0.974588	0.246885	FALSE	NA	NA	FALSE		41	3.14828	0	0	0	0	33	6.1917	0	0	0	0
Eab7_0784	lytR	Transcriptional regulator lytR	924	Op-8-8	-0.181461	0.605301	FALSE	0.381792	0.684618	FALSE		97	9.55228	1	33.4503	0	0	45	10.8282	0	0	1	25.689
Eab7_0785	amyX	Pullulanase	2970	Tu	1.7899	0.027389	FALSE	1.33335	0.0760892	FALSE		456	13.9706	2	20.8135	1	9.62854	54	4.04252	2	12.0707	0	0
Eab7_0786	gltT	Proton/sodium-glutamate symport protein	1254	Tu	0.0330686	0.478729	FALSE	0.335686	0.11716	FALSE		2165	157.097	21	517.599	12	273.653	866	153.545	24	343.062	15	283.931
Eab7_0787	rpsU	30S ribosomal protein S21	126	Op-1-2	0.862138	7.06264e-160	TRUE	0.518749	1.37319e-24	TRUE		11024	7961.15	21	5151.35	14	3177.42	2482	4379.72	21	2987.5	15	2825.79
Eab7_0788	yqeY	protein yqeY	447	Op-2-2	-0.318661	6.14237e-65	TRUE	0.490648	5.63556e-63	TRUE		24112	4908.32	185	12791.9	205	13114.8	12307	6121.52	236	9463.76	169	8974.25
Eab7_0789	yqeZ	protein yqeZ	549	Op-1-3	-1.30278	4.63862e-139	TRUE	-1.11282	6.48529e-213	TRUE		4770	790.594	28	1576.37	34	1771.02	4816	1950.42	133	4342.49	67	2896.82
Eab7_0790	yqfA	UPF0365 protein yqfA	984	Op-2-3	-1.50802	6.91601e-271	TRUE	-1.45564	0	TRUE		11988	1108.56	58	1821.82	71	2063.38	13954	3152.96	340	6193.6	185	4462.68
Eab7_0791		hypothetical protein	471	Op-3-3	-1.52236	0	TRUE	-1.35096	0	TRUE		7089	1369.53	32	2099.91	35	2125.02	8334	3934.12	164	6241.4	90	4535.66
Eab7_0792	phoH	PhoH-like protein	963	Op-1-7	-0.0875746	0.0134498	FALSE	-0.275486	2.68912e-05	TRUE		4659	440.224	13	417.243	9	267.259	2026	467.765	22	409.502	17	419.026
Eab7_0793	yqfF	protein yqfF	2058	Op-2-7	0.205509	0.54537	FALSE	-0.585332	7.93562e-16	TRUE		11538	510.144	27	405.5	27	375.176	4095	442.408	59	513.885	57	657.428
Eab7_0794	yqfG	rRNA maturation factor	477	Op-3-7	0.321702	0.0379426	FALSE	-1.1602	1.10406e-60	TRUE		3515	670.524	3	194.39	11	659.464	1151	536.502	19	713.994	24	1194.3
Eab7_0795	dgkA	Undecaprenol kinase	351	Op-4-7	0.206358	0.558016	FALSE	0.383211	0.0187942	FALSE		1793	464.815	7	616.4	6	488.833	636	402.87	6	306.41	8	541.006
Eab7_0796	cdd	Cytidine deaminase	399	Op-5-7	-0.118355	0.000260108	TRUE	0.341877	0.0540845	FALSE		3264	744.363	7	542.247	8	573.369	1450	807.997	9	404.323	8	475.922
Eab7_0797	era	GTPase Era	909	Op-6-7	0.026513	0.0823482	FALSE	-0.126822	0.00114234	FALSE		8432	844.062	16	544.037	14	440.434	3388	828.694	32	631.023	17	443.919
Eab7_0798	recO	DNA repair protein RecO	750	Op-7-7	-0.270292	3.60036e-07	TRUE	0.191516	0.775303	FALSE		4595	557.483	13	535.74	14	533.806	2268	672.352	18	430.2	16	506.381
Eab7_0799	glyQ	glycyl-tRNA synthetase subunit alpha	927	Op-1-5	-0.026527	0.124385	FALSE	0.502043	0.00550741	FALSE		3217	315.776	10	333.42	11	339.336	1341	321.635	10	193.366	11	281.664
Eab7_0800	glyS	Glycyl-tRNA synthetase beta subunit	2061	Op-2-5	-0.333363	1.88458e-07	TRUE	-0.76933	4.98987e-22	TRUE		9786	432.051	23	344.923	24	333.004	5046	544.357	64	556.623	52	598.886
Eab7_0801	ccpN	Transcriptional repressor CcpN	630	Op-3-5	-0.682145	4.75912e-16	TRUE	-0.448559	8.45537e-06	TRUE		2167	312.987	3	147.181	5	226.958	1423	502.203	10	284.524	6	226.063
Eab7_0802	yqfL	phosphotransferase yqfL	453	pseudo	-0.780378	3.67145e-15	TRUE	-0.281242	0.00133177	FALSE		1131	227.181	2	136.46	4	252.51	795	390.197	4	158.278	6	314.392
Eab7_0803	dnaG	DNA primase	1794	Op-1-2	1.80613	3.56475e-62	TRUE	1.24453	4.41831e-18	TRUE		15449	783.584	22	379.029	28	446.326	1808	224.074	15	149.875	15	198.467
Eab7_0804	sigA	RNA polymerase sigma factor rpoD	1086	Op-2-2	0.570156	1.02194e-08	TRUE	0.972738	1.01099e-19	TRUE		11170	935.903	25	711.512	29	763.633	3079	630.368	27	445.649	14	305.997
Eab7_0805	cccB	Cytochrome c-551	342	Tu	-0.667881	9.53257e-52	TRUE	-1.04714	3.52605e-131	TRUE		4251	1131.03	11	994.12	16	1337.86	2764	1796.91	35	1834.43	43	2984.43
Eab7_0806	trmK	tRNA adenine-N1--methyltransferase TrmK	717	Op-1-2	-0.504053	1.1247e-05	TRUE	-0.72035	3.22425e-08	TRUE		1244	157.873	4	172.43	2	79.7678	722	223.889	10	250	5	165.527
Eab7_0807	yqfO	UPF0135 protein yqfO	1116	Op-2-2	-0.75077	3.51985e-10	TRUE	-2.44311	9.85778e-58	TRUE		1911	155.813	3	83.0862	2	51.2487	1316	262.184	19	305.175	20	425.387
Eab7_0808	ispH	4-hydroxy-3-methylbut-2-enyl diphosphate reductase	948	Tu	1.4528	3.84864e-40	TRUE	1.88337	2.07804e-119	TRUE		7411	711.338	34	1108.52	60	1809.92	1108	259.864	18	340.348	18	450.695
Eab7_0809	kinA	Sporulation kinase A	1764	Op-1-3	1.66159	6.60869e-12	TRUE	1.72291	1.59858e-14	TRUE		2953	152.325	8	140.173	14	226.958	382	48.1481	3	30.4847	6	80.7368
Eab7_0810	rbsB	D-ribose-binding protein	954	Op-2-3	2.1144	5.39563e-20	TRUE	1.35256	2.55311e-09	TRUE		1968	187.709	2	64.7968	9	269.781	186	43.349	3	56.3679	3	74.6435
Eab7_0811	cshB	DEAD-box ATP-dependent RNA helicase CshB	1353	Op-3-3	3.37735	1.62158e-150	TRUE	2.92535	2.7523e-130	TRUE		13052	877.782	36	822.388	45	951.112	514	84.4656	11	145.732	5	87.7185
Eab7_0812	nfo	endonuclease 4	900	Op-1-2	0.126524	0.876038	FALSE	-0.778069	1.17021e-11	TRUE		2078	210.092	4	137.369	6	190.645	779	192.446	15	298.75	10	263.74
Eab7_0813		Hypothetical protein	621	Op-2-2	-0.0824488	0.122186	FALSE	-0.713103	1.07331e-16	TRUE		1230	180.227	7	348.4	5	230.248	533	190.832	13	375.242	15	573.348
Eab7_0814	feoA	FeoA family protein	237	Op-1-2	0.590062	7.93644e-05	TRUE	0.847349	2.80032e-07	TRUE		1063	408.124	3	391.242	2	241.323	289	271.122	2	151.266	2	200.309
Eab7_0815	feoB	ferrous iron transport protein B	1818	Op-2-2	1.23018	9.14966e-24	TRUE	1.02378	7.76636e-07	TRUE		10989	550.011	12	204.014	12	188.757	1917	234.446	9	88.7376	8	104.452
Eab7_0816		Hypothetical protein	174	Op-1-3	-0.264758	0.0924089	FALSE	1.73099	1.01019e-13	TRUE		120	62.7537	1	177.633	1	164.349	59	75.3906	1	103.017	0	0
Eab7_0817	ppk	Polyphosphate kinase	2160	Op-2-3	0.878418	0.0417704	FALSE	2.0841	4.57862e-12	TRUE		1042	43.8956	10	143.093	6	79.4354	232	23.8808	5	41.4931	1	10.9892
Eab7_0818		Ppx/GppA phosphatase	1545	Op-3-3	0.869315	0.0242728	FALSE	1.38422	1.36129e-05	TRUE		933	54.9491	3	60.0157	6	111.055	209	30.0769	3	34.8058	2	30.727
Eab7_0819	adcC	zinc transport system ATP-binding protein AdcC	768	Op-1-4	0.574606	0.106694	FALSE	-0.811074	1.21473e-06	TRUE		615	72.8654	2	80.4898	2	74.4707	169	48.926	9	210.059	2	61.8141
Eab7_0820	adcB	zinc transport system permease protein AdcB	870	Op-2-4	0.229469	0.678166	FALSE	-1.39849	1.82872e-12	TRUE		1143	119.546	2	71.0531	1	32.8698	399	101.969	8	164.828	4	109.134
Eab7_0821	zur	Zinc-specific metallo-regulatory protein	423	Op-3-4	0.53883	0.173401	FALSE	-7.2724	9.27094e-20	TRUE		284	61.0921	0	0	0	0	80	42.0498	1	42.3759	2	112.23
Eab7_0822	yxkO	protein yxkO	1419	Op-4-4	0.854723	0.309114	FALSE	NA	NA	FALSE		181	11.6066	0	0	0	0	41	6.42416	0	0	0	0
Eab7_0823	yqfW	nucleotidase YqfW	585	Op-1-2	-0.301645	4.69699e-06	TRUE	1.23382	1.63947e-19	TRUE		2484	386.37	8	422.675	10	488.833	1253	476.222	10	306.41	2	81.1508
Eab7_0824	ispG	4-hydroxy-3-methylbut-2-en-1-yl diphosphate synthase	1110	Op-2-2	0.336913	0.385272	FALSE	0.446911	8.73351e-06	TRUE		1216	99.6823	49	1364.41	41	1056.28	394	78.9201	57	920.473	40	855.374
Eab7_0825		Hypothetical protein	399	Tu	-0.854747	0.156529	FALSE	NA	NA	FALSE		27	6.15741	0	0	0	0	20	11.1448	0	0	0	0
Eab7_0826	yqeW	protein yqeW	1641	Tu	1.7047	2.01688e-10	TRUE	1.25258	0.000102233	TRUE		2262	125.427	5	94.1745	4	69.7057	284	38.4791	1	10.9232	4	57.8589
Eab7_0827	bbmA	Intracellular maltogenic amylase	1461	Op-1-2	3.60709	3.99479e-47	TRUE	3.76497	1.57454e-37	TRUE		4050	252.239	10	211.554	9	176.161	136	20.6968	1	12.269	1	16.2468
Eab7_0828	sodA	Superoxide dismutase [Mn]	609	Op-2-2	-0.651336	6.43172e-57	TRUE	-0.35953	1.51013e-43	TRUE		8751	1307.52	53	2689.87	51	2394.8	5625	2053.62	121	3561.45	76	2962.21
Eab7_0829	yqgF	protein yqgF	2073	Tu	-0.70647	2.11354e-30	TRUE	-0.828303	2.21614e-35	TRUE		13297	583.662	31	462.205	37	510.41	8880	952.42	111	959.805	67	767.175
Eab7_0830		phosphate binding protein	945	Op-1-5	0.694703	0.000941962	TRUE	1.86952	1.22412e-25	TRUE		2017	194.214	10	327.07	9	272.35	510	119.992	6	113.81	2	50.2362
Eab7_0831	yqgH	ABC transporter permease protein yqgH	939	Op-2-5	0.472698	0.175471	FALSE	1.08064	0.0107866	FALSE		885	85.7601	1	32.916	2	60.909	261	61.8002	1	19.0895	1	25.2786
Eab7_0832	yqgI	ABC transporter permease protein yqgI	909	Op-3-5	0.84721	0.00325782	FALSE	0.903259	0.00216564	FALSE		989	99.0011	3	102.007	3	94.3787	225	55.0343	4	78.8779	1	26.1129
Eab7_0833	pstB	Phosphate import ATP-binding protein pstB	828	Op-4-5	0.167669	0.934923	FALSE	1.03438	5.23202e-07	TRUE		763	83.8497	6	223.972	5	172.686	278	74.6499	1	21.6486	6	172.004
Eab7_0834	phoU	Phosphate transport system protein phoU	663	Op-5-5	0.274554	0.415811	FALSE	-1.00734	3.57882e-08	TRUE		1398	191.867	0	0	3	129.397	473	158.622	3	81.1086	5	179.009
Eab7_0835		hypothetical protein	738	Op-1-2	-0.71313	9.35828e-14	TRUE	0.641781	7.56054e-07	TRUE		1966	242.401	11	460.69	17	658.733	1319	397.377	11	267.175	14	450.288
Eab7_0836		Glycoside hydrolase family protein	2184	Op-2-2	-0.729448	7.88634e-14	TRUE	-0.180508	0.000580218	TRUE		5606	233.565	24	339.649	33	432.094	3804	387.26	43	352.919	48	521.684
Eab7_0837	yqgN	protein yqgN	549	Op-2-3	0.0608332	0.604077	FALSE	0.906604	0.000351512	TRUE		887	147.014	1	56.2989	4	208.355	348	140.936	3	97.9508	1	43.2361
Eab7_0838		Hypothetical protein	780	Op-3-3	0.166122	0.924265	FALSE	-1.07606	9.66419e-11	TRUE		1157	134.973	3	118.877	1	36.6625	422	120.291	5	114.904	7	213.021
Eab7_0839	ldh	L-lactate dehydrogenase	954	Tu	-3.12088	0	TRUE	-4.07688	0	TRUE		3208	305.98	11	356.382	3	89.9269	11421	2661.77	185	3476.02	163	4055.63
Eab7_0840	bltD	Spermine/spermidine acetyltransferase	510	Tu	-3.22	1.3659e-102	TRUE	-2.24071	2.34493e-57	TRUE		311	55.4878	0	0	3	168.216	1186	517.046	16	562.353	5	232.712
Eab7_0841	yhfE	aminopeptidase yhfE	1038	Op-1-3	-0.701102	7.42642e-07	TRUE	0.843779	2.9591e-05	TRUE		1261	110.541	4	119.106	11	303.048	839	179.713	7	120.882	5	114.338
Eab7_0842	yqgQ	protein yqgQ	198	Op-2-3	-0.929716	2.05257e-06	TRUE	-7.90545	3.20037e-28	TRUE		127	58.3641	0	0	0	0	99	111.169	0	0	2	239.764
Eab7_0843	glcK	Glucokinase	957	Op-3-3	-0.842259	6.67203e-11	TRUE	-0.82444	7.8563e-17	TRUE		1416	134.635	10	322.968	4	119.527	1039	241.389	18	337.147	18	446.457
Eab7_0844	yqgS	Lipoteichoic acid synthase-like yqgS	1926	Tu	0.174068	0.673636	FALSE	0.0287907	0.0464543	FALSE		26256	1240.45	60	962.869	55	816.626	9524	1099.46	104	967.913	63	776.431
Eab7_0845	yqgW	Protein yqgW	180	Tu	-1.6722	4.91845e-27	TRUE	-9.2987	9.09323e-61	TRUE		161	81.3881	0	0	0	0	210	259.395	5	497.917	1	131.87
Eab7_0846	yqgX	protein yqgX	618	Tu	1.69812	7.28741e-50	TRUE	1.48605	5.95098e-12	TRUE		4670	687.6	2	100.026	6	277.638	589	211.905	2	58.0097	2	76.8175
Eab7_0847	yqgY	protein yqgY	264	Tu	-2.78623	9.47423e-210	TRUE	-1.6913	1.12043e-92	TRUE		509	175.437	2	234.152	3	324.963	1437	1210.23	16	1086.36	8	719.291
Eab7_0848	yqgZ	protein YqgZ	387	Op-1-10	-1.79208	7.91393e-95	TRUE	-0.634474	1.16655e-17	TRUE		1076	252.993	4	319.463	6	443.361	1525	876.14	11	509.496	11	674.684
Eab7_0849	comGA	ComG operon protein 1	843	Op-2-10	-0.563032	0.240882	FALSE	NA	NA	FALSE		86	9.28278	0	0	0	0	52	13.7148	0	0	0	0
Eab7_0850	comGB	ComG operon protein 2	897	Op-3-10	-0.288996	0.530628	FALSE	-5.5373	2.42058e-07	TRUE		76	7.70954	0	0	0	0	38	9.41902	1	19.9833	1	26.4622
Eab7_0851	comGC	ComG operon protein 3	318	Op-4-10	-0.835881	0.127797	FALSE	NA	NA	FALSE		26	7.43967	0	0	0	0	19	13.2844	0	0	0	0
Eab7_0852	comGD	ComG operon protein 4	468	Op-5-10	-0.313097	0.41778	FALSE	NA	NA	FALSE		59	11.4713	0	0	0	0	30	14.2525	0	0	0	0
Eab7_0853		Prepilin-type N-terminal cleavage/methylation domain	306	Op-6-10	-0.0158037	0.736469	FALSE	NA	NA	FALSE		58	17.247	0	0	0	0	24	17.4383	0	0	0	0
Eab7_0854		Hypothetical protein	294	Op-7-10	0.100982	0.910727	FALSE	-5.92979	3.47171e-09	TRUE		76	23.522	0	0	0	0	29	21.9313	1	60.9694	0	0
Eab7_0855		Hypothetical protein	294	Op-8-10	-0.164615	0.416977	FALSE	-5.92979	3.47171e-09	TRUE		85	26.3075	0	0	0	0	39	29.4939	1	60.9694	0	0
Eab7_0856	aroK	Shikimate kinase	483	Op-9-10	-0.5011	0.000101672	TRUE	1.21384	4.43152e-14	TRUE		663	124.903	1	63.9919	10	592.065	384	176.766	1	37.1118	5	245.721
Eab7_0857		Hypothetical protein	315	Op-10-10	-0.495202	5.51783e-05	TRUE	-0.381446	8.15267e-05	TRUE		475	137.211	2	196.242	2	181.567	274	193.399	6	341.429	2	150.709
Eab7_0858	gcvT	Aminomethyltransferase	1083	Op-1-3	-0.618539	2.3714e-12	TRUE	-0.0762868	0.0467618	FALSE		3331	279.868	9	256.854	11	290.456	2093	429.69	15	248.269	15	328.762
Eab7_0859	gcvPA	glycine dehydrogenase [decarboxylating] subunit 1	1347	Op-2-3	-0.543387	8.50989e-11	TRUE	-0.179202	0.00783623	FALSE		4480	302.634	11	252.405	10	212.3	2672	441.046	21	279.454	14	246.706
Eab7_0860	gcvPB	glycine dehydrogenase [decarboxylating] subunit 2	1479	Op-3-3	-0.570895	3.17009e-09	TRUE	0.168039	0.979854	FALSE		3752	230.835	17	355.265	27	522.05	2281	342.903	30	363.59	26	417.277
Eab7_0861	yqhL	protein yqhL	381	Tu	0.0451316	0.370359	FALSE	-0.34987	2.58007e-06	TRUE		1316	314.296	2	162.247	6	450.343	522	304.621	6	282.283	8	498.407
Eab7_0862	lipM	Octanoyltransferase LipM	831	Op-1-2	0.263253	0.483059	FALSE	-0.267445	0.000271587	TRUE		1566	171.474	7	260.357	8	275.3	534	142.875	14	301.986	12	342.767
Eab7_0863	mntR	Transcriptional regulator mntR	438	Op-2-2	-0.375025	0.00436436	FALSE	-0.108529	0.106948	FALSE		520	108.028	3	211.699	1	65.2894	276	140.104	2	81.8493	4	216.773
Eab7_0864	hprT	Hypoxanthine-guanine phosphoribosyltransferase	546	Tu	1.223	1.12177e-11	TRUE	0.826608	0.00014186	TRUE		1523	253.813	0	0	7	366.625	267	108.726	1	32.8297	4	173.895
Eab7_0865	yqhP	Protein yqhP	402	Op-1-2	-0.563552	0.229415	FALSE	-5.88362	6.02323e-09	TRUE		43	9.73307	0	0	0	0	26	14.3801	0	0	1	59.0463
Eab7_0866	yqhQ	protein yqhQ	933	Op-2-2	-1.00697	0.00468647	FALSE	-0.232376	0.108063	FALSE		180	17.5549	1	33.1276	3	91.951	148	35.2691	5	96.0611	2	50.8824
Eab7_0867	yqhS	3-dehydroquinate dehydratase	423	Op-1-3	0.873664	3.38718e-36	TRUE	0.429919	0.00600226	FALSE		7853	1689.28	5	365.344	10	676.046	1754	921.943	5	211.879	10	561.149
Eab7_0868	yqhT	peptidase yqhT	1065	Op-2-3	1.43295	2.27374e-141	TRUE	0.65803	2.56169e-11	TRUE		31034	2651.52	28	812.607	41	1100.91	4704	982.047	31	521.761	31	690.925
Eab7_0869	efp	Elongation factor P	567	Op-3-3	1.36617	4.13934e-152	TRUE	1.15556	2.79746e-54	TRUE		19344	3104.35	29	1580.84	29	1462.62	3071	1204.24	26	821.958	13	544.226
Eab7_0870	accB	Biotin carboxyl carrier protein of acetyl-CoA carboxylase	456	Op-1-2	-0.427321	7.63581e-22	TRUE	-0.0577305	0.0187172	FALSE		4986	994.935	5	338.904	9	564.41	2744	1337.93	12	471.711	9	468.486
Eab7_0871	accC1	Biotin carboxylase 1	1353	Op-2-2	-0.727467	5.45454e-71	TRUE	-0.562358	5.68547e-27	TRUE		19821	1333.02	32	731.011	36	760.889	13431	2207.12	63	834.645	78	1368.41
Eab7_0872	nusB	N utilization substance protein B like protein	417	Op-1-5	0.323088	0.0188099	FALSE	-0.433952	1.19294e-12	TRUE		3876	845.776	8	592.961	6	411.464	1268	676.08	17	730.755	11	626.146
Eab7_0873	folD	Bifunctional protein FolD	834	Op-2-5	0.488257	2.73694e-08	TRUE	-1.53939	6.29034e-52	TRUE		12096	1319.72	3	111.18	8	274.309	3529	940.806	23	494.335	22	626.146
Eab7_0874	xseA	exodeoxyribonuclease VII, large subunit	1344	Op-3-5	1.13746	5.89006e-16	TRUE	-0.319211	2.18048e-06	TRUE		6101	413.056	17	390.95	15	319.16	1135	187.764	32	426.786	26	459.191
Eab7_0875	xseB	exodeoxyribonuclease VII, small subunit	222	Op-4-5	1.08656	3.82213e-10	TRUE	-3.11568	1.70615e-117	TRUE		659	270.109	1	139.226	0	0	127	127.194	7	565.203	6	641.53
Eab7_0876	ispA	Farnesyl diphosphate synthase	870	Op-5-5	1.05955	4.23746e-11	TRUE	0.178718	0.880453	FALSE		3010	314.814	23	817.11	10	328.698	591	151.037	20	412.069	22	600.236
Eab7_0877	dxs	1-deoxy-D-xylulose-5-phosphate synthase	1887	Op-1-2	-0.211901	1.11938e-05	TRUE	0.14689	0.808743	FALSE		11865	572.141	43	704.318	51	772.885	5624	662.656	61	579.452	60	754.741
Eab7_0878	yqxC	protein yqxC	807	Op-2-2	0.414131	0.00629362	FALSE	0.0949104	0.449462	FALSE		4516	509.199	10	383	17	602.41	1387	382.136	23	510.874	14	411.788
Eab7_0879	argR	arginine repressor	450	Op-1-3	-0.655578	2.50882e-21	TRUE	-1.57144	3.05376e-55	TRUE		2274	459.817	2	137.369	4	254.193	1466	724.329	12	478	13	685.725
Eab7_0880	recN	DNA repair protein RecN	1710	Op-2-3	-0.752973	1.07009e-17	TRUE	-1.15043	8.38153e-38	TRUE		5427	288.783	10	180.749	21	351.188	3743	486.674	61	639.43	39	541.361
Eab7_0881	spo0A	Stage 0 sporulation protein A	714	Op-3-3	-0.825724	6.77414e-29	TRUE	-1.0303	7.9302e-44	TRUE		3208	408.831	7	303.02	12	480.618	2327	724.624	28	702.941	27	897.603
Eab7_0882		Hypothetical protein	177	not-found	2.00811	0.00039124	TRUE	NA	NA	FALSE		59	30.331	0	0	0	0	6	7.5369	0	0	0	0
Eab7_0883	YqzF	Protein YqzF	255	Tu	-0.529893	0.0222234	FALSE	-7.13525	2.789e-18	TRUE		110	39.2518	0	0	0	0	65	56.6745	2	140.588	0	0
Eab7_0884	yqiR	sigma L-dependent transcriptional regulator yqiR	1656	Op-2-2	1.11596	0.0519141	FALSE	1.50811	1.15935e-06	TRUE		450	24.7263	8	149.314	2	34.5371	85	11.4123	2	21.6486	3	43.0011
Eab7_0885	yqiS	phosphate butyryltransferase	921	Op-1-7	-2.48967	7.38246e-87	TRUE	-1.66524	3.64811e-68	TRUE		995	98.3039	8	268.474	5	155.248	2287	552.104	28	544.951	31	798.952
Eab7_0886	yqiT	Leucine dehydrogenase	1125	Op-2-7	-2.14305	9.38943e-79	TRUE	-2.12766	6.56323e-147	TRUE		1643	132.89	10	274.738	9	228.774	2970	586.974	56	892.267	62	1308.15
Eab7_0887	buk	butyrate kinase	1104	Op-3-7	-0.983365	4.089e-14	TRUE	0.0336629	0.280706	FALSE		1598	131.709	9	251.968	12	310.834	1293	260.402	14	227.31	15	322.508
Eab7_0888	bfmBC	Dihydrolipoyl dehydrogenase	1422	Op-4-7	-0.154719	7.6763e-05	TRUE	1.28555	1.64437e-34	TRUE		10435	667.729	27	586.862	48	965.291	4754	743.317	28	352.954	17	283.771
Eab7_0889	bfmBAA	2-oxoisovalerate dehydrogenase subunit alpha	975	Op-5-7	-0.661489	1.04941e-40	TRUE	1.65301	3.26537e-57	TRUE		9615	897.33	21	665.712	35	1026.55	6224	1419.32	20	367.692	7	170.417
Eab7_0890	bfmBAB	2-oxoisovalerate dehydrogenase subunit beta	984	Op-6-7	-0.933437	4.42375e-54	TRUE	1.67562	4.76331e-82	TRUE		6653	615.219	43	1350.66	36	1046.22	5200	1174.96	20	364.329	16	385.961
Eab7_0891	bfmBB	Lipoamide acyltransferase component of branched-chain alpha-keto acid dehydrogenase complex	1284	Op-7-7	-0.842175	1.71693e-49	TRUE	1.44589	2.72615e-70	TRUE		9748	690.809	49	1179.51	65	1447.66	7152	1238.45	32	446.729	28	517.621
Eab7_0892	trpE	Anthranilate synthase component 1	1395	Op-1-7	-1.01058	0.0530795	FALSE	-0.731607	0.109746	FALSE		125	8.15348	0	0	1	20.4995	103	16.4164	0	0	2	34.031
Eab7_0893	pabA	Para-aminobenzoate/anthranilate synthase glutamine amidotransferase component II	567	Op-2-7	-0.827688	0.0225937	FALSE	NA	NA	FALSE		106	17.011	0	0	0	0	77	30.1941	0	0	0	0
Eab7_0894	trpD	anthranilate phosphoribosyltransferase	1020	Op-3-7	-1.58736	0.000100043	TRUE	-0.542497	0.153121	FALSE		135	12.0432	0	0	1	28.036	166	36.1845	1	17.5735	1	23.2712
Eab7_0895	trpC	Indole-3-glycerol phosphate synthase	777	Op-4-7	-1.17308	0.00114639	FALSE	5.20163	1.68953e-05	TRUE		143	16.7464	0	0	1	36.8041	132	37.7718	0	0	0	0
Eab7_0896	trpF	N-5`-phosphoribosylanthranilate isomerase	579	Op-5-7	-0.497542	0.0660095	FALSE	6.68342	6.09028e-13	TRUE		180	28.2879	1	53.3818	1	49.3899	104	39.9364	0	0	0	0
Eab7_0897	trpB	Tryptophan synthase beta chain	1200	Op-6-7	-0.622831	0.00461934	FALSE	1.47902	8.10498e-05	TRUE		595	45.1173	3	77.2702	2	47.6613	375	69.4808	3	44.8125	0	0
Eab7_0898	trpA	tryptophan synthase subunit alpha	780	Op-7-7	-0.764274	0.000405681	TRUE	-1.12796	2.9965e-06	TRUE		410	47.8296	0	0	2	73.325	285	81.2391	3	68.9423	3	91.2947
Eab7_0899	pbpC	Penicillin-binding protein 3	1989	Tu	0.456302	0.137038	FALSE	0.0233052	0.424203	FALSE		2491	113.958	5	77.6975	13	186.907	743	83.0556	13	117.157	12	143.207
Eab7_0900		Peptidase M23	693	pseudo	2.29519	0.000108975	TRUE	2.33481	9.77301e-09	TRUE		228	29.9371	2	89.2008	1	41.2652	19	6.09586	1	25.8658	0	0
Eab7_0901	dagK	diacylglycerol kinase	891	Tu	-2.54091	0.0181239	FALSE	NA	NA	FALSE		13	1.32762	0	0	0	0	31	7.73568	0	0	0	0
Eab7_0902	yrbD	Sodium/proton-dependent alanine carrier	1473	Tu	-4.69499	4.282e-33	TRUE	-4.82171	6.6308e-05	TRUE		81	5.00368	0	0	0	0	858	129.509	1	12.169	1	16.1145
Eab7_0903	ydiF	ABC transporter ATP-binding protein YdiF	1590	Tu	-0.822946	0.00010201	TRUE	0.325658	0.41216	FALSE		873	49.9602	7	136.073	6	107.912	632	88.3761	8	90.1887	7	104.501
Eab7_0904		Hypothetical protein	117	not-found	-0.944526	3.18314e-09	TRUE	-1.6605	5.95912e-122	TRUE		113	87.882	2	528.343	1	244.417	89	169.129	8	1225.64	6	1217.26
Eab7_0905		hypothetical protein	888	Tu	1.12305	7.46457e-12	TRUE	1.82225	7.2826e-51	TRUE		2959	303.207	22	765.741	16	515.257	556	139.212	10	201.858	6	160.383
Eab7_0906	tenA	Thiaminase-2	717	Tu	-0.0223332	0.762684	FALSE	5.42962	2.89126e-06	TRUE		101	12.8177	1	43.1075	0	0	42	13.024	0	0	0	0
Eab7_0907	spo0M	Sporulation-control protein spo0M	774	Tu	-2.1761	6.26699e-136	TRUE	-1.23087	6.68112e-93	TRUE		1894	222.662	18	718.793	12	443.361	3503	1006.27	86	1991.67	24	736.019
Eab7_0908		Methyltransferase	1185	Op-2-3	0.108397	0.844369	FALSE	0.514388	0.116685	FALSE		1317	101.129	4	104.331	4	96.5291	500	93.8137	4	60.5063	4	80.1236
Eab7_0909	yphP	UPF0403 protein yphP	426	Op-3-3	-1.24931	2.98337e-201	TRUE	-0.410476	6.75918e-20	TRUE		5906	1261.51	12	870.65	14	939.8	5746	2998.96	36	1514.79	16	891.516
Eab7_0910	artP	Arginine-binding extracellular protein ArtP	777	Op-1-4	-1.12201	1.16023e-19	TRUE	0.867213	6.33532e-09	TRUE		1226	143.574	11	437.566	9	331.237	1092	312.476	9	207.626	7	213.843
Eab7_0911	artQ	Arginine transport system permease protein ArtQ	657	Op-2-4	1.11414	7.7611e-34	TRUE	2.36825	1.31307e-85	TRUE		6966	964.774	17	799.752	16	696.42	1317	445.692	4	109.132	5	180.644
Eab7_0912	artM	Arginine transport ATP-binding protein ArtM	723	Op-3-4	1.29393	1.37987e-39	TRUE	1.33434	2.02311e-29	TRUE		6836	860.342	12	512.997	18	711.952	1141	350.883	9	223.133	8	262.646
Eab7_0913		Metal-dependent phosphohydrolase, HD subdomain	606	Op-4-4	2.7525	6.3781e-52	TRUE	9.33087	1.00665e-57	TRUE		2437	365.924	8	408.027	5	235.947	148	54.3005	0	0	0	0
Eab7_0914		Integral membrane protein	714	Tu	-0.638901	0.60954	FALSE	NA	NA	FALSE		11	1.40185	0	0	0	0	7	2.17979	0	0	0	0
Eab7_0915	fadH	2,4-dienoyl-CoA reductase	765	Op-1-3	0.445739	0.541028	FALSE	-1.08123	0.000916131	TRUE		173	20.5775	1	40.4027	0	0	52	15.1132	1	23.4314	2	62.0565
Eab7_0916	ppaC	Manganese-dependent inorganic pyrophosphatase	936	Op-2-3	0.126886	0.82953	FALSE	0.231697	0.383377	FALSE		4253	413.454	26	858.558	23	702.698	1594	378.641	35	670.273	26	659.351
Eab7_0917		Mannosyl-glycoprotein endo-beta-N-acetylglucosamidase	1119	Op-3-3	0.00900814	0.639951	FALSE	-0.41904	0.00285548	FALSE		573	46.5942	4	110.485	3	76.6669	233	46.2957	9	144.169	5	106.062
Eab7_0918	yqjA	yqjA protein	954	Tu	1.10168	0.000239561	TRUE	-0.766813	0.00353258	FALSE		949	90.516	1	32.3984	1	29.9756	181	42.1837	3	56.3679	2	49.7623
Eab7_0919		Hypothetical protein	156	not-found	-0.657616	0.00261659	FALSE	-7.24945	1.66862e-19	TRUE		79	46.0797	0	0	0	0	51	72.6876	0	0	1	152.158
Eab7_0920	yqjE	yqjE protein	1125	Tu	0.238992	0.327599	FALSE	1.57255	8.71594e-47	TRUE		6598	533.663	34	934.111	22	559.225	2288	452.187	9	143.4	17	358.687
Eab7_0921		hypothetical protein	180	Tu	-1.70696	1.43788e-41	TRUE	-7.85462	1.98096e-27	TRUE		241	121.829	0	0	0	0	322	397.739	1	99.5833	1	131.87
Eab7_0922	rnz	Ribonuclease Z	906	Op-1-8	0.123986	0.871412	FALSE	-0.901301	1.4787e-13	TRUE		1816	182.387	3	102.345	6	189.382	682	167.367	9	178.063	14	366.791
Eab7_0923		hypothetical protein	897	Op-2-8	0.129339	0.923143	FALSE	0.169724	0.978559	FALSE		1037	105.195	3	103.372	8	255.044	388	96.1732	8	159.866	6	158.773
Eab7_0924		Hypothetical protein	412	pseudo	0.604524	0.00174321	FALSE	-1.19713	1.80754e-17	TRUE		1096	242.059	1	75.0196	2	138.819	295	159.199	2	87.0146	7	403.292
Eab7_0925		Hypothetical protein	561	Op-5-8	1.21279	1.10623e-09	TRUE	1.72679	1.86952e-16	TRUE		1280	207.613	3	165.284	5	254.873	226	89.5695	0	0	3	126.934
Eab7_0926	ecfA	Energy-coupling factor transporter ATP-binding protein EcfA1	966	Op-6-8	1.6647	5.91225e-14	TRUE	1.11772	6.75662e-05	TRUE		1929	181.703	3	95.9878	4	118.413	249	57.3109	4	74.2236	1	24.5721
Eab7_0927		Hypothetical protein	567	Op-7-8	1.68295	1.07228e-07	TRUE	3.04138	2.06674e-21	TRUE		557	89.3881	2	109.023	3	151.306	71	27.8413	1	31.6138	0	0
Eab7_0928		Hypothetical protein	375	Op-8-8	2.06751	2.18078e-07	TRUE	6.36492	9.22949e-11	TRUE		256	62.1178	1	82.4215	0	0	25	14.8226	0	0	0	0
Eab7_0929		Short-chain dehydrogenase/reductase SDR	813	Op-1-2	-1.66048	1.28997e-09	TRUE	-2.08653	4.69167e-12	TRUE		235	26.3018	1	38.0173	0	0	304	83.1376	6	132.288	1	29.1963
Eab7_0930		Major facilitator superfamily	1461	Tu	0.510304	0.390989	FALSE	2.66515	2.00838e-13	TRUE		449	27.9643	3	63.4663	6	117.44	129	19.6315	1	12.269	1	16.2468
Eab7_0931		Drug/metabolite transporteDrug/metabolite transporte	894	Tu	0.566661	0.301613	FALSE	6.62264	1.70616e-12	TRUE		304	30.9417	1	34.5728	2	63.9748	84	20.8909	0	0	0	0
Eab7_0932	topB	DNA topoisomerase III	2118	Op-1-2	0.496161	0.132776	FALSE	0.0896726	0.708029	FALSE		2154	92.5395	6	87.5583	9	121.516	625	65.6098	6	50.779	13	145.692
Eab7_0933		Hypothetical protein	417	Op-2-2	-0.331525	0.000753775	TRUE	1.34453	1.51478e-11	TRUE		835	182.204	4	296.48	2	137.155	430	229.27	0	0	3	170.767
Eab7_0934		Hypothetical protein	156	not-found	0.220092	0.786978	FALSE	-7.24945	1.66862e-19	TRUE		111	64.7449	0	0	0	0	39	55.5846	0	0	1	152.158
Eab7_0935		Integral membrane sensor signal transduction histidine kinase	3697	pseudo	-0.18472	0.478766	FALSE	-0.205834	0.395268	FALSE		714	17.5734	3	25.0809	2	15.4703	332	19.9666	7	33.9397	2	12.841
Eab7_0936		Hypothetical protein	120	not-found	NA	NA	FALSE	NA	NA	FALSE		2	1.51655	0	0	0	0	0	0	0	0	0	0
Eab7_0937		Major facilitator	1014	Tu	0.212994	0.970131	FALSE	NA	NA	FALSE		17	1.52552	0	0	0	0	6	1.31561	0	0	0	0
Eab7_0938		ABC-2 type transporter	1134	Op-1-8	-2.66992	0.0001256	TRUE	-0.910927	0.0281142	FALSE		38	3.04914	0	0	1	25.2176	99	19.4105	3	47.4206	0	0
Eab7_0939		ABC transporter	702	Op-2-8	-1.72041	0.00256364	FALSE	-5.0798	1.14657e-05	TRUE		46	5.9625	0	0	0	0	62	19.6367	0	0	1	33.8128
Eab7_0940	yitZ	MFS-type transporter yitZ	597	Op-3-8	-3.38395	0.00127414	FALSE	NA	NA	FALSE		7	1.06692	0	0	0	0	30	11.1728	0	0	0	0
Eab7_0941	yitY	FAD-linked oxidoreductase yitY	1428	Op-4-8	-2.64251	0.00453475	FALSE	-3.65076	0.0127043	FALSE		27	1.72045	0	0	0	0	69	10.7432	1	12.5525	0	0
Eab7_0942		Binding-protein-dependent transport systems inner membrane component	1020	Op-5-8	0.973283	0.317653	FALSE	NA	NA	FALSE		96	8.56404	0	0	0	0	20	4.35958	0	0	0	0
Eab7_0943		Binding-protein-dependent transport systems inner membrane component	867	Op-6-8	-2.88827	0.0764085	FALSE	NA	NA	FALSE		5	0.524757	0	0	0	0	15	3.84669	0	0	0	0
Eab7_0944		Hypothetical protein	1068	Op-7-8	-1.77149	0.147472	FALSE	NA	NA	FALSE		15	1.27799	0	0	0	0	21	4.37182	0	0	0	0
Eab7_0945		ATPase family associated with various cellular activities AAA	924	Op-8-8	-1.88259	0.00240973	FALSE	-4.68257	0.000153408	TRUE		49	4.82538	0	0	0	0	74	17.8063	0	0	1	25.689
Eab7_0946		NAD-dependent epimerase/dehydratase	615	Tu	-2.71396	0.000540949	TRUE	6.59634	2.63537e-12	TRUE		16	2.36729	1	50.257	1	46.4988	43	15.5456	0	0	0	0
Eab7_0947	amyS	Alpha-amylase	1542	Tu	2.90541	0.0107656	FALSE	NA	NA	FALSE		165	9.73659	0	0	0	0	9	1.2977	0	0	0	0
Eab7_0948		Endonuclease I	822	Tu	-2.25948	0.00302348	FALSE	-5.852	8.71095e-09	TRUE		26	2.87812	0	0	0	0	51	13.7947	0	0	2	57.7533
Eab7_0949		Hypothetical protein	588	Tu	-1.81768	2.28828e-76	TRUE	-3.50241	5.91333e-122	TRUE		1265	195.758	1	52.5648	1	48.6339	1825	690.081	31	945.026	5	201.842
Eab7_0950		Hypothetical protein	543	Tu	-1.91246	7.08004e-07	TRUE	4.01856	1.41618e-53	TRUE		74	12.4005	2	113.842	8	421.315	114	46.6788	1	33.0111	0	0
Eab7_0951		TNF receptor	171	Tu	0.190892	0.881194	FALSE	-0.136229	0.045592	FALSE		106	56.4049	1	180.749	1	167.232	38	49.4086	1	104.825	2	277.621
Eab7_0952		Response regulator receiver modulated serine phosphatase	1104	Tu	-0.433147	3.38332e-17	TRUE	-0.330923	7.90798e-08	TRUE		9103	750.279	18	503.936	14	362.64	5030	1013.01	38	616.984	22	473.012
Eab7_0953	corA	Magnesium transport protein CorA	942	Tu	-0.898097	7.06613e-11	TRUE	-1.13757	2.11679e-18	TRUE		1222	118.04	4	131.244	4	121.43	932	219.978	12	228.344	13	327.575
Eab7_0954		Hpt protein	345	Tu	-2.24725	0.000240792	TRUE	1.04209	1.50668e-08	TRUE		17	4.48371	0	0	6	497.335	33	21.2672	2	103.913	2	137.604
Eab7_0955		Hpt protein	366	Tu	-0.736067	1.1851e-21	TRUE	0.306262	0.341387	FALSE		1511	375.656	5	422.242	0	0	1030	625.707	3	146.926	3	194.562
Eab7_0956		Response regulator receiver modulated CheW	870	Tu	4.93226	1.50537e-30	TRUE	7.4065	1.25108e-19	TRUE		1267	132.515	2	71.0531	3	98.6095	17	4.34455	0	0	0	0
Eab7_0957	aldA	Aldehyde dehydrogenase	1440	Tu	0.498065	0.0217982	FALSE	1.98639	3.25082e-192	TRUE		3375	213.265	106	2275.18	105	2085.18	978	151.005	50	622.396	29	478.029
Eab7_0958		Metallo-beta-lactamase domain-containing	975	Op-1-8	0.229868	0.75707	FALSE	0.792717	0.000177636	TRUE		705	65.7949	4	126.802	9	263.97	246	56.0977	3	55.1539	7	170.417
Eab7_0959		Short-chain dehydrogenase/reductase SDR	759	Op-2-8	0.512966	0.109205	FALSE	1.1505	1.2706e-09	TRUE		802	96.1479	6	244.333	6	226.061	230	67.3753	5	118.083	3	93.8206
Eab7_0960		Periplasmic binding protein-like II	1194	Op-3-8	0.429423	0.230898	FALSE	0.854046	4.07899e-05	TRUE		1155	88.0207	7	181.203	9	215.553	351	65.3608	8	120.101	5	99.3996
Eab7_0961		Binding-protein-dependent transport systems inner membrane component	765	Op-4-8	0.326606	0.578368	FALSE	-0.200828	0.157975	FALSE		383	45.5559	1	40.4027	2	74.7628	125	36.3298	3	70.2941	2	62.0565
Eab7_0962		Binding-protein-dependent transport systems inner membrane component	747	Op-5-8	0.749108	0.137463	FALSE	-0.167066	0.0480008	FALSE		271	33.0108	3	124.129	4	153.129	66	19.6444	9	215.964	3	95.3278
Eab7_0963		ABC transporter-related	741	Op-6-8	1.37025	6.59962e-05	TRUE	0.800275	5.84442e-06	TRUE		581	71.3453	6	250.268	8	308.737	92	27.6048	4	96.7611	7	224.233
Eab7_0964	pgsA	CDP-diacylglycerol--glycerol-3-phosphate 3-phosphatidyltransferase	582	Op-7-8	0.847556	8.41263e-05	TRUE	0.565784	0.0011535	FALSE		1130	176.67	7	371.747	6	294.812	257	98.1804	8	246.392	5	203.923
Eab7_0965	yvcI	Nudix hydrolase yvcI	594	Op-8-8	1.57697	4.24574e-31	TRUE	0.361776	0.0237355	FALSE		3091	473.5	12	624.406	13	625.855	424	158.706	19	573.359	10	399.606
Eab7_0966	padR	Negative transcription regulator padR	537	Tu	-0.63574	0.00120686	FALSE	-0.793327	1.77076e-15	TRUE		335	56.7646	2	115.114	6	319.517	213	88.1901	8	267.039	11	486.225
Eab7_0967		Hypothetical protein	624	Tu	2.66613	5.10029e-28	TRUE	2.44186	3.70014e-41	TRUE		1365	199.047	9	445.79	5	229.141	88	31.3554	3	86.1779	1	38.0395
Eab7_0968		ThiJ/PfpI domain-containing	657	Op-1-2	2.52022	0.000936091	TRUE	7.8116	9.84874e-25	TRUE		140	19.3897	2	94.0885	3	130.579	10	3.38415	0	0	0	0
Eab7_0969	ytbE	Aldo/keto reductase YtbE	855	Op-2-2	1.13959	1.07831e-06	TRUE	1.8444	6.93673e-37	TRUE		1405	149.526	11	397.648	15	501.697	261	67.8717	4	83.8597	6	166.573
Eab7_0970		Hypothetical protein	117	not-found	0.90414	0.114132	FALSE	NA	NA	FALSE		32	24.8869	0	0	0	0	7	13.3023	0	0	0	0
Eab7_0971		NUDIX hydrolase	540	Op-1-2	-0.165861	0.0323687	FALSE	0.892024	0.00581684	FALSE		1076	181.312	1	57.2372	2	105.914	494	203.399	0	0	2	87.9134
Eab7_0972	fur	Ferric uptake regulation	486	Op-2-2	0.429407	0.0218887	FALSE	0.706789	1.23474e-09	TRUE		1721	322.22	9	572.372	13	764.934	523	239.265	5	184.414	13	634.93
Eab7_0973	xerD	Tyrosine recombinase XerDD	885	Tu	0.133618	0.88184	FALSE	-0.610852	1.89379e-15	TRUE		3978	409.005	10	349.244	11	355.44	1484	372.825	24	486.102	22	590.063
Eab7_0974	drm	Phosphopentomutase	1173	Op-1-4	-0.121527	0.117048	FALSE	-0.610412	7.30056e-21	TRUE		1725	133.813	15	395.244	24	585.1	768	145.572	41	626.535	43	870.14
Eab7_0975	punA	Purine nucleoside phosphorylase 1	813	Op-2-4	-0.471586	3.17205e-06	TRUE	-0.524753	5.84729e-21	TRUE		1778	198.998	18	684.312	17	597.964	1009	275.94	36	793.727	36	1051.07
Eab7_0976	pdp	Pyrimidine-nucleoside phosphorylase	1302	Op-3-4	-0.280906	0.000324859	TRUE	-0.786847	2.45285e-42	TRUE		3773	263.684	25	593.473	32	702.839	1876	320.359	83	1142.68	60	1093.85
Eab7_0977	yocD	carboxypeptidase yocD	1005	Op-4-4	-0.471466	0.0728085	FALSE	0.0467165	0.620346	FALSE		326	29.5161	2	61.5086	3	85.3635	185	40.928	4	71.3433	3	70.8556
Eab7_0978	ppiB	Peptidyl-prolyl cis-trans isomerase B	438	Op-1-2	0.496439	1.71351e-08	TRUE	0.214612	0.368523	FALSE		6253	1299.04	24	1693.59	20	1305.79	1814	920.826	38	1555.14	19	1029.67
Eab7_0979		PfpI family intracellular peptidase	537	Op-2-2	3.63713	7.48165e-56	TRUE	1.0561	7.04969e-08	TRUE		1763	298.735	3	172.671	5	266.264	58	24.0142	5	166.899	1	44.2023
Eab7_0980		RibTD	348	Tu	2.39048	2.51444e-104	TRUE	8.72846	2.07656e-41	TRUE		3408	891.103	2	177.633	3	246.524	266	169.948	0	0	0	0
Eab7_0981		Protein of unknown fuction DUF309	465	Tu	-2.28074	4.74719e-37	TRUE	-1.13892	1.16142e-18	TRUE		264	51.6605	2	132.938	2	122.997	525	251.027	8	308.387	5	255.232
Eab7_0982	scpA	Segregation and condensation protein A	756	Op-1-3	1.93814	2.00339e-62	TRUE	2.52187	1.40761e-37	TRUE		5871	706.639	7	286.186	8	302.611	627	184.4	3	71.131	1	31.3976
Eab7_0983	scpB	Segregation and condensation protein B	573	Op-2-3	1.84313	7.06422e-29	TRUE	1.37882	1.60794e-20	TRUE		2148	341.104	9	485.467	6	299.442	245	95.0662	7	218.979	2	82.8503
Eab7_0984	rluB	Ribosomal large subunit pseudouridine synthase B	762	Op-3-3	2.09834	3.2247e-59	TRUE	0.812475	3.78313e-08	TRUE		4991	595.991	15	608.427	5	187.643	477	139.18	10	235.236	7	218.053
Eab7_0985	resA	Thiol-disulfide oxidoreductase resA	591	Op-1-3	0.114489	0.717855	FALSE	0.0245204	0.120784	FALSE		3087	475.288	12	627.575	8	387.097	1167	439.034	17	515.609	12	481.962
Eab7_0986	resB	Cytochrome c biogenesis protein resB	1545	Op-2-3	0.570185	4.71604e-07	TRUE	0.315984	0.0832843	FALSE		12295	724.115	29	580.152	35	647.823	3389	487.706	40	464.078	34	522.359
Eab7_0987	resC	Cytochrome c biogenesis protein ResC	1167	Op-3-3	0.349911	0.0568779	FALSE	0.0847206	0.345026	FALSE		5403	421.281	21	556.187	25	612.613	1735	330.555	36	552.956	27	549.176
Eab7_0988	resD	Transcriptional regulatory protein resD	717	Op-1-10	0.386148	0.0230621	FALSE	0.656495	2.11443e-07	TRUE		3436	436.055	15	646.613	13	518.491	1076	333.663	15	375	11	364.16
Eab7_0989	resE	Sensor protein resE	1734	Op-2-10	0.739065	2.13302e-08	TRUE	0.144871	0.80547	FALSE		9217	483.669	30	534.742	43	709.147	2260	289.784	36	372.145	55	752.892
Eab7_0990		ATP/cobalamin adenosyltransferase	552	Op-3-10	0.742911	0.00025169	TRUE	0.602812	0.000554833	TRUE		1239	204.239	4	223.972	8	414.446	303	122.044	5	162.364	6	258.007
Eab7_0991	ymfF	inactive metalloprotease ymfF	1254	Op-4-10	0.846496	1.74289e-05	TRUE	0.56244	0.000115436	TRUE		2913	211.373	22	542.247	18	410.48	663	117.552	16	228.708	22	416.432
Eab7_0992	ymfH	Zinc protease ymfH	1269	Op-5-10	0.679131	0.00102648	FALSE	1.03476	2.46106e-11	TRUE		2813	201.704	14	340.987	16	360.558	719	125.974	11	155.378	10	187.05
Eab7_0993		Short-chain dehydrogenase/reductase SDR	702	Op-6-10	0.943909	1.4539e-07	TRUE	0.729262	0.000783264	TRUE		1946	252.24	4	176.114	5	203.681	414	131.123	5	127.671	3	101.439
Eab7_0994	ymfK	ymfK protein	783	Op-7-10	1.09473	7.57057e-23	TRUE	0.264229	0.218213	FALSE		5657	657.403	22	868.426	15	547.831	1084	307.81	29	663.889	17	515.354
Eab7_0995	ymfM	ymfM membrane protein	912	Op-8-10	1.12176	4.32423e-16	TRUE	0.449619	0.000174742	TRUE		4291	428.125	25	847.261	27	846.615	807	196.74	30	589.638	25	650.675
Eab7_0996	pgsA	CDP-diacylglycerol--glycerol-3-phosphate 3-phosphatidyltransferase	579	Op-9-10	0.480166	0.0676345	FALSE	1.20133	1.18305e-20	TRUE		951	149.455	8	427.055	12	592.679	279	107.137	13	402.461	1	40.9959
Eab7_0997	cinA	competence/damage-inducible protein CinA	1245	Op-10-10	0.980451	1.07882e-06	TRUE	1.44254	9.34321e-13	TRUE		2748	200.842	8	198.606	10	229.693	570	101.794	3	43.1928	6	114.393
Eab7_0998	recA	recA protein	1044	Tu	-1.33936	8.13779e-299	TRUE	-1.41268	2.77873e-252	TRUE		18441	1607.28	47	1391.46	35	958.704	19097	4067.05	183	3142.03	137	3114.86
Eab7_0999		Metal dependent phosphohydrolase	1563	Op-1-3	0.766996	4.3815e-30	TRUE	0.098489	0.087602	FALSE		31635	1841.69	132	2610.28	162	2963.96	7608	1082.25	209	2396.88	185	2809.52
Eab7_1000		Metallophosphoesterase	795	Op-2-3	3.37794	9.81383e-78	TRUE	1.70276	3.38345e-25	TRUE		3912	447.754	12	466.537	6	215.825	154	43.0693	4	90.1887	4	119.43
Eab7_1001	spoVS	Stage V sporulation protein S	261	Op-3-3	3.52789	1.01886e-124	TRUE	3.29714	3.33557e-57	TRUE		2001	697.612	2	236.844	4	438.264	71	60.4829	1	68.6782	0	0
Eab7_1002		Pyruvate flavodoxin/ferredoxin oxidoreductase domain-containing protein	1752	Op-1-2	-0.29418	1.53554e-05	TRUE	-0.968621	9.65934e-22	TRUE		6879	357.272	12	211.699	13	212.191	3452	438.078	44	450.171	28	379.352
Eab7_1003		2-oxoglutarate ferredoxin oxidoreductase subunit beta	867	Op-2-2	-0.725642	7.8099e-23	TRUE	0.049828	0.419482	FALSE		3895	408.786	6	213.897	6	197.901	2636	675.991	6	124.048	10	273.779
Eab7_1004	tdh	L-threonine 3-dehydrogenase	1092	Op-1-2	-0.488775	1.19928e-11	TRUE	-1.04201	4.12442e-37	TRUE		4759	396.552	7	198.129	17	445.188	2733	556.457	37	607.349	33	717.315
Eab7_1005		Pyridoxal phosphate-dependent acyltransferase	1173	Op-2-2	-0.542525	3.15587e-15	TRUE	-0.363302	3.68632e-09	TRUE		5771	447.673	17	447.943	19	463.204	3440	652.041	33	504.284	33	667.782
Eab7_1006	yclP	ABC transporter ATP-binding protein YclP	753	Op-1-4	2.12836	8.33708e-13	TRUE	3.06446	7.25533e-17	TRUE		940	113.59	3	123.14	2	75.9542	88	25.9838	1	23.8048	0	0
Eab7_1007	yclO	ABC transporter permease protein yclO	1068	Op-2-4	3.24345	1.5368e-14	TRUE	8.40352	1.52993e-34	TRUE		926	78.8946	8	231.521	4	107.104	40	8.32728	0	0	0	0
Eab7_1008	yclN	ABC transporter permease protein yclN	924	Op-3-4	3.19031	1.03375e-14	TRUE	7.63081	2.5829e-22	TRUE		825	81.2436	5	167.252	1	30.9489	37	8.90316	0	0	0	0
Eab7_1009	yclQ	ABC transporter solute-binding protein yclQ	999	Op-4-4	3.5743	4.78974e-58	TRUE	5.37738	3.36019e-84	TRUE		3463	315.424	13	402.207	12	343.505	119	26.4848	1	17.9429	0	0
Eab7_1010		Hydrolase-like	1617	Op-1-2	-1.71064	1.19431e-20	TRUE	-2.28291	2.73683e-28	TRUE		1025	57.6795	4	76.4578	0	0	1373	188.788	19	210.622	11	161.474
Eab7_1011		Amine oxidase, flavin-containing	1458	Op-2-2	-1.40347	6.08722e-24	TRUE	-1.1835	1.03904e-23	TRUE		1730	107.968	7	148.393	8	156.91	1873	285.624	18	221.296	29	472.128
Eab7_1012		Hypothetical protein	288	Tu	1.28843	9.05032e-07	TRUE	0.673952	0.117886	FALSE		382	120.692	0	0	1	99.2943	64	49.4086	1	62.2396	0	0
Eab7_1013		Protein of unknown function DUF445	1272	Op-1-2	-2.71119	7.1833e-141	TRUE	-2.63945	9.77444e-85	TRUE		1772	126.761	2	48.5976	5	112.409	4749	830.099	50	704.599	16	298.574
Eab7_1014		HhH-GPD superfamily base excision DNA repair protein	822	Op-2-2	-2.09232	2.24368e-61	TRUE	-0.419052	8.55583e-07	TRUE		989	109.479	8	300.809	6	208.735	1726	466.857	18	392.518	10	288.767
Eab7_1015		Protein of unknown function DUF964	432	Op-1-3	-0.287023	9.32829e-07	TRUE	-0.464713	2.12169e-07	TRUE		2261	476.238	3	214.639	4	264.785	1129	581.065	8	331.944	6	329.675
Eab7_1016	mutS	DNA mismatch repair protein MutS	2517	Op-2-3	-0.814236	4.24028e-10	TRUE	-0.894927	1.48807e-11	TRUE		3645	131.772	9	110.518	12	136.337	2623	231.702	34	242.134	23	216.902
Eab7_1017	mutL	DNA mismatch repair protein MutL	1824	Op-3-3	-1.03949	1.12091e-24	TRUE	-1.29758	2.16869e-27	TRUE		4327	215.859	7	118.617	11	172.459	3640	443.702	45	442.229	21	273.283
Eab7_1018	lrgA	Antiholin-like protein LrgA	426	Op-1-4	0.848611	0.150998	FALSE	0.380979	0.551197	FALSE		110	23.4958	1	72.5542	0	0	25	13.048	0	0	1	55.7198
Eab7_1019	lrgB	Antiholin-like protein LrgB	681	Op-2-4	1.4764	0.0316537	FALSE	0.380484	0.638166	FALSE		136	18.1719	1	45.3863	0	0	20	6.52976	0	0	1	34.8555
Eab7_1020		Zeta toxin domain	543	Op-3-4	0.0713157	0.83999	FALSE	-1.82409	6.42988e-12	TRUE		172	28.8228	0	0	1	52.6644	67	27.434	3	99.0332	2	87.4277
Eab7_1021		integral membrane sensor signal transduction histidine kinase	2046	Op-4-4	-2.10434	5.22345e-08	TRUE	-0.198826	0.328086	FALSE		263	11.6965	0	0	4	55.9076	463	50.3141	6	52.566	1	11.6015
Eab7_1022	nrdD	Anaerobic ribonucleoside-triphosphate reductase	1848	Op-1-2	-1.32339	0.202384	FALSE	-5.77558	2.06725e-08	TRUE		40	1.96954	0	0	0	0	41	4.93283	3	29.099	2	25.689
Eab7_1023	nrdG	Anaerobic ribonucleoside-triphosphate reductase-activating protein	459	Op-2-2	-1.03963	0.175316	FALSE	-5.69265	5.06103e-08	TRUE		19	3.76659	0	0	0	0	16	7.75036	0	0	1	51.7138
Eab7_1024	ycnB	MFS-type transporter ycnB	1434	Tu	2.99954	3.63644e-06	TRUE	2.31591	2.53195e-08	TRUE		489	31.029	3	64.6613	3	59.8259	25	3.87619	2	25	0	0
Eab7_1025		Transcriptional regulator, TetR family	909	Op-1-2	1.1847	4.95308e-05	TRUE	-0.269046	0.201344	FALSE		961	96.1982	1	34.0023	1	31.4596	173	42.3152	4	78.8779	0	0
Eab7_1026	ybaR	sulphate transporter	1446	Op-2-2	0.673867	0.0111797	FALSE	1.32877	1.23719e-05	TRUE		1949	122.645	5	106.874	4	79.1058	500	76.8805	2	24.7925	3	49.2461
Eab7_1027	yisK	Fumarylacetoacetate FAA hydrolase YisK	828	Tu	-0.775705	2.80034e-07	TRUE	-1.8166	1.06351e-69	TRUE		892	98.0261	2	74.6572	8	276.297	625	167.828	24	519.565	25	716.685
Eab7_1028		DeoR family transcriptional regulator	747	Op-1-3	0.497841	7.97596e-07	TRUE	-1.2927	6.35795e-57	TRUE		8112	988.132	6	248.258	10	382.821	2351	699.756	30	719.88	26	826.174
Eab7_1029	fruK	1-phosphofructokinase	921	Op-2-3	0.0400563	0.0966797	FALSE	-1.32795	3.53242e-68	TRUE		9921	980.174	13	436.27	9	279.447	3949	953.328	42	817.427	38	979.361
Eab7_1030	fruA	PTS system fructose-specific EIIABC component	1935	Op-3-3	0.189919	0.552505	FALSE	-1.29158	1.49679e-69	TRUE		19837	932.83	32	511.141	18	266.016	7117	817.769	114	1056.05	69	846.422
Eab7_1031		Protein of unknown function DUF939	1146	Tu	1.95896	2.93196e-08	TRUE	7.67002	8.08628e-23	TRUE		969	76.939	2	53.9408	6	149.721	102	19.7893	0	0	0	0
Eab7_1032	pah	phenylalanine 4-monooxygenase	1647	Tu	-0.193085	0.482252	FALSE	-6.6097	1.49471e-13	TRUE		297	16.4086	0	0	0	0	139	18.7644	5	54.4171	3	43.2361
Eab7_1033		Hypothetical protein	132	not-found	NA	NA	FALSE	NA	NA	FALSE		0	0	0	0	0	0	0	0	0	0	0	0
Eab7_1034		NTP pyrophosphohydrolase-like domain	453	Tu	-1.22136	0.00010206	TRUE	0.429951	0.23509	FALSE		109	21.8945	1	68.2298	2	126.255	104	51.0446	1	39.5695	2	104.797
Eab7_1035		methylated-DNA-protein-cysteine S-methyltransferase DNA binding	288	Op-1-2	1.87173	1.31765e-05	TRUE	6.63372	1.41769e-12	TRUE		161	50.8675	0	0	1	99.2943	18	13.8962	0	0	0	0
Eab7_1036		cation diffusion facilitator family transporter	972	Op-2-2	1.29247	0.00877772	FALSE	3.50734	3.84089e-44	TRUE		365	34.1691	7	222.589	9	264.785	61	13.9533	1	18.4414	1	24.4204
Eab7_1037		pyridoxamine 5`-phosphate oxidase-related FMN-binding	489	Tu	-6.95047	2.19791e-16	TRUE	-0.600535	6.08464e-05	TRUE		0	0	2	126.413	1	58.4801	136	61.8365	5	183.282	2	97.0823
Eab7_1038		Luciferase-like monooxygenase	1011	Tu	2.44408	4.04215e-29	TRUE	3.66638	4.84336e-123	TRUE		2566	230.947	19	580.864	27	763.712	193	42.4444	2	35.4599	3	70.4351
Eab7_1039		Major facilitator superfamily MFS_1	1281	Tu	-7.75828	2.86071e-29	TRUE	0.0886349	0.860734	FALSE		8	0.568262	0	0	2	44.6476	711	123.406	3	41.9789	0	0
Eab7_1040		XRE family transcriptional regulator	1188	Tu	-3.26278	1.87587e-58	TRUE	-2.29311	1.47237e-54	TRUE		391	29.948	3	78.0507	3	72.214	1536	287.468	21	316.856	21	419.587
Eab7_1041		NLP/P60 protein	1431	Tu	1.92075	0.0114648	FALSE	1.02575	0.0214473	FALSE		259	16.469	3	64.7968	1	19.9838	28	4.35044	2	25.0524	1	16.5874
Eab7_1042	ywjA	ABC transporter ATP-binding protein YwjA	1713	Tu	0.795946	6.16199e-05	TRUE	1.83857	4.6657e-20	TRUE		3954	210.033	16	288.692	11	183.634	932	120.969	6	62.7846	5	69.2838
Eab7_1043		Hypothetical protein	861	Tu	0.933303	0.100769	FALSE	1.38141	0.00490963	FALSE		238	25.1525	2	71.7958	0	0	51	13.1699	0	0	1	27.5687
Eab7_1044		Pyridine nucleotide-disulphide oxidoreductase	1143	Op-1-2	-0.168555	0.215344	FALSE	2.12575	2.69512e-19	TRUE		750	59.7066	7	189.288	7	175.133	345	67.11	4	62.7297	1	20.7669
Eab7_1045		2-alkenal reductase	1131	Op-2-2	-0.883014	8.62745e-37	TRUE	0.349656	0.00146018	FALSE		5733	461.24	46	1257.09	61	1542.35	4327	850.627	83	1315.45	42	881.466
Eab7_1046		Hypothetical protein	357	Tu	-0.427007	0.000609927	TRUE	2.32609	6.0168e-20	TRUE		498	126.931	2	173.155	2	160.206	274	170.646	0	0	1	66.4891
Eab7_1047		Lipase/Acylhydrolase with GDSL-like motif	765	Tu	0.692409	1.05924e-05	TRUE	0.00644386	0.0734309	FALSE		2918	347.081	15	606.041	12	448.577	739	214.782	17	398.333	21	651.593
Eab7_1048	yhcH	ABC transporter ATP-binding protein YhcH	921	Op-1-2	0.108225	0.75216	FALSE	-0.404878	3.46713e-07	TRUE		2626	259.443	7	234.915	11	341.547	997	240.686	22	428.176	13	335.045
Eab7_1049		ABC-2 family transporter protein	999	Op-2-2	0.0684691	0.527126	FALSE	-0.974744	6.94097e-29	TRUE		2885	262.777	10	309.39	9	257.628	1126	250.604	29	520.345	25	594.009
Eab7_1050	miaA	tRNA dimethylallyltransferase	930	Op-1-2	1.42477	2.96106e-24	TRUE	1.26809	2.98365e-16	TRUE		4415	431.972	13	432.048	9	276.743	673	160.897	6	115.645	7	178.663
Eab7_1051	hfq	Protein hfq	252	Op-2-2	0.601933	2.88055e-05	TRUE	-0.0707006	0.0714466	FALSE		1209	436.549	2	245.302	2	226.958	326	287.628	3	213.393	3	282.579
Eab7_1052		Phage integrase family protein	975	Tu	-0.35281	0.046935	FALSE	-1.35414	1.78569e-13	TRUE		618	57.6755	2	63.4012	2	58.66	323	73.6567	13	239	3	73.0357
Eab7_1053	ynbA	ynbA	1242	Op-1-2	2.16806	1.26745e-103	TRUE	3.12291	1.27888e-63	TRUE		13782	1009.71	19	472.829	14	322.347	1255	224.666	5	72.1618	1	19.1116
Eab7_1054		Aluminium resistance protein	1278	Op-2-2	1.72553	3.05795e-40	TRUE	2.21416	1.84616e-29	TRUE		7531	536.203	15	362.771	8	179.009	932	162.144	7	98.1808	1	18.5733
Eab7_1055		MerR family transcriptional regulator	399	Op-1-3	0.188685	0.656719	FALSE	2.1081	3.47705e-20	TRUE		2434	555.079	5	387.319	0	0	874	487.027	2	89.8496	0	0
Eab7_1056	glnA	Glutamine synthetase	1347	Op-2-3	0.0221748	0.0758702	FALSE	1.36237	4.50037e-75	TRUE		12151	820.827	64	1468.54	78	1655.94	4897	808.308	41	545.601	38	669.63
Eab7_1057	ynaC	protein ynaC	741	Op-3-3	1.61635	0.000260864	TRUE	-4.59694	0.00024846	TRUE		367	45.0666	0	0	0	0	49	14.7025	1	24.1903	0	0
Eab7_1058		Branched-chain amino acid transport protein AzlD	327	Op-1-2	0.847997	0.464012	FALSE	NA	NA	FALSE		22	6.12185	0	0	0	0	5	3.39967	0	0	0	0
Eab7_1059		AzlC family protein	696	Op-2-2	-0.31034	0.488288	FALSE	-4.68706	0.000149476	TRUE		65	8.4979	0	0	0	0	33	10.5419	1	25.7543	0	0
Eab7_1060	dhaK	PTS-dependent dihydroxyacetone kinase, dihydroxyacetone-binding subunit dhaK	969	Op-1-3	1.35908	0.340553	FALSE	NA	NA	FALSE		44	4.13177	0	0	0	0	7	1.60616	0	0	0	0
Eab7_1061	dhaL	PTS-dependent dihydroxyacetone kinase, ADP-binding subunit dhaL	600	Op-2-3	0.936903	0.498212	FALSE	NA	NA	FALSE		28	4.24633	0	0	0	0	6	2.22338	0	0	0	0
Eab7_1062	dhaM	PTS-dependent dihydroxyacetone kinase, phosphotransferase subunit dhaM	366	Op-3-3	1.96378	0.168823	FALSE	NA	NA	FALSE		19	4.72367	0	0	0	0	2	1.21496	0	0	0	0
Eab7_1063	glpK	Glycerol kinase	1518	Op-1-2	-1.60441	0.00205041	FALSE	0.152821	0.969728	FALSE		123	7.37294	2	40.7221	2	37.6769	153	22.4096	2	23.6166	3	46.9103
Eab7_1064	glpF	Glycerol uptake facilitator protein	702	Op-2-2	-0.951269	0.133161	FALSE	5.46009	2.24088e-06	TRUE		43	5.57364	1	44.0286	0	0	34	10.7685	0	0	0	0
Eab7_1065		Hypothetical protein	471	Op-1-2	0.584332	6.0894e-06	TRUE	-0.933677	1.58713e-18	TRUE		2843	549.242	4	262.489	2	121.43	776	366.316	10	380.573	7	352.774
Eab7_1066	lexA	LexA repressor	615	Op-2-2	-0.304326	6.92545e-39	TRUE	-0.409805	1.20221e-31	TRUE		20880	3089.32	26	1306.68	36	1673.96	10552	3814.82	67	1952.81	52	2007
Eab7_1067		Hypothetical protein	288	Op-1-2	-4.06908	2.90683e-268	TRUE	-3.14786	1.29059e-185	TRUE		221	69.8244	2	214.639	0	0	1518	1171.91	16	995.833	11	906.607
Eab7_1068	yneB	Resolvase yneB like protein	654	Op-2-2	-1.05122	1.44772e-33	TRUE	-2.64632	2.69821e-192	TRUE		2100	292.179	5	236.3	3	131.178	1781	605.481	27	740.023	43	1560.66
Eab7_1069	ynzC	UPF0291 protein ynzC	237	Tu	0.775201	2.41212e-05	TRUE	1.49455	2.44303e-60	TRUE		644	247.255	7	912.897	10	1206.61	154	144.473	2	151.266	6	600.927
Eab7_1070	tkt	Transketolase	1989	Tu	1.76911	3.30757e-301	TRUE	0.958375	3.95972e-71	TRUE		87798	4016.59	197	3061.28	194	2789.23	10542	1178.43	154	1387.86	136	1623.02
Eab7_1071	yneF	UPF0154 protein yneF	231	Tu	1.43878	1.53635e-144	TRUE	0.47399	9.65596e-16	TRUE		6836	2692.76	31	4147.84	20	2475.91	1032	993.304	31	2405.52	23	2363.39
Eab7_1072	yheI	Multidrug resistance ABC transporter ATP-binding/permease protein yheI	1758	Op-1-2	0.236358	0.662319	FALSE	-0.375099	0.093333	FALSE		2176	112.628	4	70.3256	0	0	756	95.6131	1	10.1962	6	81.0123
Eab7_1073	yheH	Multidrug resistance ABC transporter ATP-binding/permease protein yheH	1767	Op-2-2	1.11068	0.000347747	TRUE	0.0162735	0.578405	FALSE		1641	84.5044	2	34.9837	5	80.919	311	39.1326	6	60.8659	4	53.7331
Eab7_1074		3D domain protein	894	Tu	5.93733	4.06053e-135	TRUE	4.60838	6.82341e-121	TRUE		5840	594.405	19	656.883	15	479.811	39	9.69933	1	20.0503	1	26.551
Eab7_1075		Stage 0 sporulation regulatory protein	195	Tu	-0.914937	0.0134787	FALSE	7.19633	2.1263e-17	TRUE		35	16.3321	0	0	1	146.65	27	30.7853	0	0	0	0
Eab7_1076	ccdA	Cytochrome c-type biogenesis protein ccdA	699	Op-1-2	2.15457	4.29361e-30	TRUE	-0.630166	6.52906e-06	TRUE		2176	283.263	3	132.653	2	81.8219	200	63.6162	5	128.219	6	203.748
Eab7_1077	ccdC	Protein CcdC	483	Op-2-2	1.85454	3.61358e-22	TRUE	-1.00199	8.92584e-08	TRUE		1352	254.705	1	63.9919	1	59.2065	153	70.4302	4	148.447	2	98.2883
Eab7_1078	yneK	Protein yneK	426	Tu	-1.3557	1.90229e-27	TRUE	-1.34087	2.17119e-48	TRUE		633	135.208	4	290.217	3	201.386	663	346.034	19	799.472	8	445.758
Eab7_1079		Peptidase U61 LD-carboxypeptidase A	1419	Op-1-3	0.543985	0.0673981	FALSE	0.514246	0.0792271	FALSE		1678	107.601	6	130.69	6	120.917	471	73.7995	6	75.7928	6	100.366
Eab7_1080		Hypothetical protein	1014	Op-2-3	0.408314	0.226386	FALSE	1.14419	6.2989e-10	TRUE		1161	104.184	6	182.888	11	310.221	358	78.4982	6	106.065	5	117.044
Eab7_1081	nsrR	HTH-type transcriptional regulator nsrR	441	Op-3-3	1.72738	9.75942e-201	TRUE	0.714172	1.41393e-16	TRUE		13431	2771.26	15	1051.3	21	1361.75	1660	836.92	15	609.694	16	861.193
Eab7_1082		Hypothetical protein	861	Tu	-0.420995	0.0888474	FALSE	-0.325918	0.298552	FALSE		303	32.0219	0	0	1	33.2134	166	42.8667	2	41.6376	0	0
Eab7_1083		MFS-type transporter	1248	Tu	-1.13988	0.0473601	FALSE	0.674551	0.452017	FALSE		91	6.6349	0	0	1	22.9141	82	14.6088	1	14.363	0	0
Eab7_1084	prfC	Peptide chain release factor 3	1587	Tu	1.93907	5.81995e-39	TRUE	0.881061	3.90525e-06	TRUE		7552	433.005	13	253.185	12	216.233	806	112.92	8	90.3592	11	164.526
Eab7_1085		Hypothetical protein	465	Tu	2.56853	9.11783e-06	TRUE	NA	NA	FALSE		174	34.0489	0	0	0	0	12	5.73777	0	0	0	0
Eab7_1086	romA	Outer membrane protein romA	1086	Tu	0.0622118	0.621436	FALSE	0.0120638	0.28598	FALSE		1643	137.662	4	113.842	11	289.654	644	131.847	11	181.561	10	218.569
Eab7_1087		Xanthine/uracil/vitamin C permease	1239	Tu	2.44478	0.206253	FALSE	1.38094	0.0190636	FALSE		40	2.93762	2	49.892	0	0	3	0.53835	0	0	1	19.1579
Eab7_1088	bsdA	HTH-type transcriptional regulator bsdA	831	Op-1-2	1.82101	0.000196149	TRUE	6.72819	2.786e-13	TRUE		354	38.7623	1	37.1938	2	68.8249	41	10.9698	0	0	0	0
Eab7_1089	rtcB	RNA-splicing ligase RtcB	1191	Op-2-2	0.399449	0.47596	FALSE	0.613868	0.122484	FALSE		506	38.6586	1	25.9514	4	96.0428	157	29.3091	0	0	4	79.72
Eab7_1090		Integrase catalytic region	729	Tu	-0.3083	0.469211	FALSE	-5.02503	1.7028e-05	TRUE		75	9.36141	0	0	0	0	38	11.5897	0	0	1	32.5605
Eab7_1091		Hypothetical protein	123	not-found	0.476887	0.363037	FALSE	NA	NA	FALSE		51	37.7288	0	0	0	0	15	27.1144	0	0	0	0
Eab7_1092		Hypothetical protein	267	Op-2-4	0.396847	0.420176	FALSE	NA	NA	FALSE		148	50.438	0	0	0	0	46	38.3055	0	0	0	0
Eab7_1093		Hypothetical protein	423	Op-3-4	0.237435	0.831727	FALSE	-5.81044	1.4003e-08	TRUE		121	26.0287	0	0	0	0	42	22.0762	0	0	1	56.1149
Eab7_1094		Hypothetical protein	957	Op-4-4	-0.205428	0.294691	FALSE	NA	NA	FALSE		356	33.849	0	0	0	0	168	39.0312	0	0	0	0
Eab7_1095	cwlC	Sporulation-specific N-acetylmuramoyl-L-alanine amidase	744	Tu	-1.55796	2.27621e-05	TRUE	NA	NA	FALSE		122	14.9209	0	0	0	0	147	43.9298	0	0	0	0
Eab7_1096	ywnH	phosphinothricin acetyltransferase YwnH	498	Tu	0.659854	0.312036	FALSE	5.95559	1.73131e-08	TRUE		112	20.4643	1	62.0644	0	0	29	12.9474	0	0	0	0
Eab7_1097		Isochorismatase hydrolase	498	Op-1-2	-1.91645	1.03326e-08	TRUE	-5.57471	1.68209e-07	TRUE		90	16.4445	0	0	0	0	139	62.0583	0	0	1	47.6639
Eab7_1098		Hypothetical protein	762	Op-2-2	-1.93136	2.10455e-16	TRUE	-6.42324	3.50308e-12	TRUE		278	33.1969	0	0	0	0	434	126.634	1	23.5236	2	62.3008
Eab7_1099		NADPH-dependent FMN reductase	543	Op-1-3	-0.134145	0.683864	FALSE	5.71864	2.11735e-07	TRUE		49	8.21114	0	0	1	52.6644	22	9.00819	0	0	0	0
Eab7_1100		Glyoxalase/Bleomycin resistance protein/Dihydroxybiphenyl dioxygenase	897	Op-2-3	0.37979	0.750072	FALSE	0.38111	0.681115	FALSE		89	9.02828	1	34.4572	0	0	28	6.94033	0	0	1	26.4622
Eab7_1101		Transcriptional regulator, MarR family	435	Op-3-3	-0.427067	0.533965	FALSE	NA	NA	FALSE		20	4.18358	0	0	0	0	11	5.62235	0	0	0	0
Eab7_1102	est	carboxylesterase	738	Op-1-2	1.10192	0.28176	FALSE	NA	NA	FALSE		63	7.76768	0	0	0	0	12	3.61526	0	0	0	0
Eab7_1103		Hypothetical protein	549	Op-2-2	0.977563	0.220392	FALSE	7.36352	3.75703e-19	TRUE		77	12.7622	2	112.598	1	52.0888	16	6.47981	0	0	0	0
Eab7_1104	citB	Aconitate hydratase	2724	Op-1-2	-0.224083	1.08755e-06	TRUE	-0.308061	3.27739e-14	TRUE		19656	656.592	80	907.726	96	1007.82	9396	766.921	175	1151.57	140	1219.94
Eab7_1105		Hypothetical protein	465	Op-2-2	1.91468	8.28484e-27	TRUE	1.33113	8.19833e-09	TRUE		1520	297.439	3	199.407	2	122.997	165	78.8943	2	77.0968	1	51.0465
Eab7_1106		Hypothetical protein	201	Tu	-1.30256	0.549515	FALSE	NA	NA	FALSE		1	0.452701	0	0	0	0	1	1.10616	0	0	0	0
Eab7_1107		Hypothetical protein	708	Op-1-6	2.31558	1.9901e-94	TRUE	0.986059	4.12758e-16	TRUE		6532	839.499	18	785.799	9	363.518	537	168.638	11	278.496	9	301.737
Eab7_1108		ATPase central domain-containing protein	2199	Op-3-6	2.31582	2.93276e-51	TRUE	1.69831	2.51249e-17	TRUE		10828	448.054	14	196.777	20	260.089	890	89.9869	8	65.2115	7	75.5599
Eab7_1109	yneP	Protein YneP	435	Op-4-6	1.55198	7.11492e-31	TRUE	2.68286	7.36765e-77	TRUE		2307	482.576	5	355.265	12	788.876	322	164.582	3	123.621	1	54.5669
Eab7_1110	yodJ	Carboxypeptidase yodJ	1047	Op-5-6	0.31305	0.0399503	FALSE	-0.125924	0.000985872	TRUE		8351	725.77	15	442.809	21	573.574	2751	584.196	33	564.971	24	544.106
Eab7_1111	plsY	Glycerol-3-phosphate acyltransferase	621	Op-6-6	0.543917	6.66758e-06	TRUE	-0.116307	0.00756744	FALSE		4453	652.482	7	348.4	8	368.396	1250	447.541	15	432.971	9	344.009
Eab7_1112		Transcriptional regulator, DeoR family	765	Op-1-2	-0.200209	0.540972	FALSE	-0.54293	0.0988227	FALSE		100	11.8945	0	0	1	37.3814	47	13.66	1	23.4314	1	31.0283
Eab7_1113	cutC	Copper homeostasis protein CutC	666	Op-2-2	0.193419	0.735878	FALSE	0.0751115	0.364701	FALSE		1872	255.764	12	556.902	7	300.567	670	223.674	17	457.545	10	356.406
Eab7_1114		Integral membrane protein	639	Tu	1.54214	2.13603e-29	TRUE	2.715	2.93964e-30	TRUE		3252	463.081	7	338.586	2	89.5047	457	159.012	1	28.0516	1	37.1465
Eab7_1115	ykwC	Oxidoreductase ykwC	882	Op-1-2	-0.786613	1.10285e-10	TRUE	-1.07915	4.85482e-20	TRUE		1459	150.52	7	245.302	2	64.8453	1030	259.647	19	386.139	10	269.123
Eab7_1116	bmrA	Multidrug resistance ABC transporter ATP-binding/permease protein BmrA	1746	Op-2-2	1.42805	2.02317e-05	TRUE	1.44854	0.000463526	TRUE		1453	75.7232	3	53.1067	3	49.1353	221	28.1425	1	10.2663	2	27.1897
Eab7_1117		hypothetical protein	441	Op-1-3	-0.590499	2.15057e-05	TRUE	-0.847213	2.29046e-06	TRUE		542	111.833	1	70.0863	1	64.8453	334	168.392	2	81.2925	3	161.474
Eab7_1118		Histidine kinase	1671	Op-2-3	-0.315188	0.0049749	FALSE	-0.0559804	0.144757	FALSE		2506	136.462	8	147.974	12	205.363	1276	169.781	21	225.269	10	142.05
Eab7_1119		diguanylate cyclase/phosphodiesterase with GAF sensor	1524	Op-3-3	-0.130052	0.0180933	FALSE	0.268181	0.481841	FALSE		4776	285.159	10	202.809	12	225.171	2139	312.062	13	152.904	13	202.478
Eab7_1120		Hypothetical protein	522	Op-2-2	2.64114	2.09247e-27	TRUE	0.892157	0.0050242	FALSE		1128	196.628	1	59.2109	2	109.566	74	31.5192	0	0	2	90.9449
Eab7_1121		Channel protein, hemolysin III family	648	Tu	0.470104	0.000110086	TRUE	-1.04565	1.75063e-70	TRUE		5050	709.127	14	667.767	13	573.7	1492	511.927	41	1134.14	39	1428.59
Eab7_1122		transposase IS200-family protein	402	Op-1-2	-2.08902	1.47927e-12	TRUE	-6.69544	3.12333e-14	TRUE		89	20.1452	0	0	0	0	155	85.7275	1	44.5896	1	59.0463
Eab7_1123		IS605 family transposase OrfB	1077	Op-2-2	-1.66029	5.37538e-26	TRUE	-2.36198	1.69003e-34	TRUE		940	79.4181	3	86.0949	0	0	1216	251.034	16	266.295	8	176.317
Eab7_1124	rpiA	Ribose-5-phosphate isomerase A	699	Op-1-2	1.9846	3.81979e-12	TRUE	-0.405066	0.00608248	FALSE		909	118.33	1	44.2176	3	122.733	94	29.8996	2	51.2876	5	169.79
Eab7_1125		Hypothetical protein	258	Op-2-2	2.62351	5.03796e-14	TRUE	-7.8515	2.21191e-27	TRUE		271	95.5778	0	0	0	0	18	15.512	2	138.954	1	92.0024
Eab7_1126	yshE	UPF0719 transmembrane protein yshE	405	Op-1-3	1.25444	2.3093e-16	TRUE	0.804468	5.55708e-08	TRUE		1574	353.637	3	228.949	8	564.874	270	148.226	1	44.2593	7	410.263
Eab7_1127		Hypothetical protein	177	Op-2-3	1.56111	2.57529e-24	TRUE	1.35357	1.41601e-17	TRUE		721	370.655	3	523.866	1	161.564	100	125.615	0	0	2	268.21
Eab7_1128	yhcK	Protein yhcK	1122	Op-3-3	0.353612	0.35125	FALSE	1.31629	9.66959e-07	TRUE		1202	97.4808	4	110.189	5	127.437	385	76.2926	2	31.9519	3	63.4669
Eab7_1129		Hypothetical protein	540	pseudo	NA	NA	FALSE	NA	NA	FALSE		1	0.168505	0	0	0	0	0	0	0	0	0	0
Eab7_1130		Short-chain dehydrogenase	246	Op-2-3	NA	NA	FALSE	NA	NA	FALSE		5	1.84945	0	0	0	0	0	0	0	0	0	0
Eab7_1131	mmgA	Acetyl-CoA acetyltransferase	1191	Op-3-3	1.89907	0.468094	FALSE	NA	NA	FALSE		18	1.37521	0	0	0	0	2	0.373364	0	0	0	0
Eab7_1132		ABC transporter	747	Op-1-3	0.139077	0.972012	FALSE	-0.882077	3.19207e-06	TRUE		452	55.0586	2	82.7526	1	38.2821	168	50.0038	4	95.9839	4	127.104
Eab7_1133	metI	D-methionine transport system permease protein metI	663	Op-2-3	-0.516939	0.0486398	FALSE	-2.20907	1.6275e-16	TRUE		222	30.4682	1	46.6185	0	0	130	43.5958	4	108.145	3	107.406
Eab7_1134	metQ	Methionine-binding lipoprotein metQ	819	Op-3-3	-0.0513272	0.500958	FALSE	-1.19889	6.84731e-07	TRUE		415	46.1075	1	37.7388	1	34.9167	176	47.7797	1	21.8864	5	144.912
Eab7_1135		Hypothetical protein	856	pseudo	4.77529	0.00812869	FALSE	NA	NA	FALSE		67	7.12211	0	0	0	0	1	0.259741	0	0	0	0
Eab7_1136	brnQ	Branched-chain amino acid transport system carrier protein BrnQ	1341	Op-1-2	1.05147	1.48475e-05	TRUE	1.38374	2.16118e-07	TRUE		2031	137.812	5	115.243	6	127.95	401	66.486	3	40.1007	3	53.1021
Eab7_1137	gldA	Glycerol dehydrogenase	1110	Op-2-2	4.36116	5.20223e-77	TRUE	9.90806	5.78507e-79	TRUE		4470	366.431	16	445.522	20	515.257	89	17.8271	0	0	0	0
Eab7_1138	czcD	Cadmium, cobalt and zinc/H+-K+ antiporter	828	Tu	1.03333	0.0549082	FALSE	0.929386	0.000131198	TRUE		255	28.0232	4	149.314	4	138.149	51	13.6948	3	64.9457	3	86.0022
Eab7_1139		Transposase IS4 family protein	1584	Tu	-0.695058	0.0396178	FALSE	-1.32162	7.03944e-05	TRUE		338	19.4164	1	19.5127	1	18.0535	224	31.4418	3	33.9489	4	59.941
Eab7_1140		Peptidase M23	930	Tu	1.50906	0.000476072	TRUE	1.30854	6.84533e-05	TRUE		473	46.2792	2	66.469	3	92.2476	68	16.257	2	38.5484	1	25.5232
Eab7_1141		Peptidase M23	735	Tu	NA	NA	FALSE	NA	NA	FALSE		3	0.3714	0	0	0	0	0	0	0	0	0	0
Eab7_1142		NUDIX hydrolase	324	Tu	-0.551807	0.235741	FALSE	NA	NA	FALSE		35	9.82948	0	0	0	0	21	14.4108	0	0	0	0
Eab7_1143	yhdF	Oxidoreductase yhdF	876	Op-1-2	-0.216447	0.391723	FALSE	-0.619442	0.0717895	FALSE		204	21.1901	1	35.2832	0	0	97	24.6197	0	0	2	54.1932
Eab7_1144		Hypothetical protein	189	Op-2-2	0.141836	0.979008	FALSE	-0.430742	0.00437343	FALSE		124	59.699	1	163.535	0	0	46	54.1141	1	94.8413	1	125.591
Eab7_1145		Hypothetical protein	268	pseudo	-4.32789	3.20761e-147	TRUE	-1.07062	1.44925e-14	TRUE		91	30.8968	1	115.329	1	106.704	748	620.557	3	200.653	3	265.708
Eab7_1146		Transcriptional regulator, GntR family	381	Op-1-4	-1.8743	0.000147428	TRUE	-8.05387	1.16328e-30	TRUE		32	7.64245	0	0	0	0	48	28.0111	3	141.142	2	124.602
Eab7_1147	yhcG	ABC transporter ATP-binding protein YhcG	681	Op-2-4	-2.12522	2.59163e-05	TRUE	-1.90414	9.72531e-11	TRUE		51	6.81444	0	0	1	41.9923	91	29.7104	2	52.6432	3	104.567
Eab7_1148		ABC transporter	813	Op-3-4	-1.64246	4.81322e-06	TRUE	-6.32984	1.5072e-11	TRUE		137	15.3334	0	0	0	0	175	47.8588	1	22.048	2	58.3927
Eab7_1149		Hypothetical protein	1080	Op-4-4	NA	NA	FALSE	NA	NA	FALSE		1	0.0842527	0	0	0	0	0	0	0	0	0	0
Eab7_1150		NlpC/P60 protein	498	Tu	2.80649	3.05663e-196	TRUE	4.90092	0	TRUE		7607	1389.93	60	3723.86	47	2698.89	445	198.676	2	71.988	3	142.992
Eab7_1151	ytbD	MFS-type transporter ytbD	1194	Tu	-1.59703	8.90518e-12	TRUE	-2.65311	2.16257e-42	TRUE		479	36.5038	3	77.6585	0	0	593	110.424	14	210.176	14	278.319
Eab7_1152		OsmC family protein	426	Tu	0.0741588	0.729438	FALSE	-1.05938	2.88658e-05	TRUE		427	91.2065	0	0	1	67.1285	166	86.6389	2	84.1549	1	55.7198
Eab7_1153		Beta-N-acetylhexosaminidase	1239	Tu	0.797095	1.08019e-05	TRUE	0.0594988	0.463653	FALSE		3439	252.562	7	174.622	10	230.805	810	145.354	11	159.14	12	229.895
Eab7_1154	tenI	Regulatory protein tenI	597	Op-1-12	0.631742	0.482092	FALSE	NA	NA	FALSE		72	10.974	0	0	0	0	19	7.0761	0	0	0	0
Eab7_1155		glycine oxidase	1005	Op-2-12	-0.0413408	0.682627	FALSE	-0.618953	0.0929626	FALSE		209	18.9229	1	30.7543	0	0	88	19.4684	0	0	2	47.2371
Eab7_1156	thiS	Sulfur carrier protein ThiS	204	Op-3-12	0.689559	0.0689091	FALSE	NA	NA	FALSE		134	59.7698	0	0	0	0	34	37.0564	0	0	0	0
Eab7_1157	thiG	Thiazole synthase	768	Op-4-12	0.615727	0.226144	FALSE	NA	NA	FALSE		292	34.5963	0	0	0	0	78	22.5813	0	0	0	0
Eab7_1158		thiamine/molybdopterin biosynthesis ThiF/MoeB-like protein	402	pseudo	-0.195878	0.414726	FALSE	7.73742	1.035e-23	TRUE		96	21.7296	0	0	3	213.409	45	24.8886	0	0	0	0
Eab7_1159		Hypothetical protein	396	Op-6-12	0.758563	0.161719	FALSE	9.01452	1.62477e-48	TRUE		124	28.4927	2	156.101	5	361.07	30	16.8438	0	0	0	0
Eab7_1160		Hypothetical protein	201	Op-7-12	NA	NA	FALSE	NA	NA	FALSE		0	0	0	0	0	0	0	0	0	0	0	0
Eab7_1161	sbcD	Nuclease sbcCD subunit D	1122	Op-8-12	-2.5035	4.16254e-101	TRUE	-1.67204	8.35826e-19	TRUE		1394	113.052	3	82.6419	1	25.4873	3235	641.056	7	111.832	11	232.712
Eab7_1162	sbcC	Nuclease sbcCD subunit C	3009	Op-9-12	0.288501	0.433131	FALSE	0.0358113	0.407889	FALSE		4793	144.941	13	133.534	22	209.082	1606	118.669	23	137.014	25	197.214
Eab7_1163	aacC	Aminoglycoside 3-N-acetyltransferase	783	Op-10-12	0.431803	0.105844	FALSE	-0.204125	0.0435246	FALSE		1358	157.814	4	157.896	2	73.0441	412	116.99	5	114.464	5	151.575
Eab7_1164		Bax inhibitor-1 BI1 family protein	738	Op-11-12	-2.58745	2.41103e-190	TRUE	-2.35466	0	TRUE		1590	196.042	12	502.57	12	464.988	3911	1178.27	119	2890.35	64	2058.46
Eab7_1165		Thiol-disulphide oxidoreductase DCC	390	Op-12-12	-2.76124	0	TRUE	-1.62811	1.83915e-175	TRUE		1229	286.744	12	951.018	3	219.975	3410	1944.04	43	1976.35	27	1643.3
Eab7_1166	ywzG	DNA-binding protein ywzG	345	Op-1-3	-0.107083	0.526346	FALSE	-6.10434	3.76774e-10	TRUE		93	24.5285	0	0	0	0	41	26.4228	0	0	1	68.8018
Eab7_1167		Hypothetical protein	756	Op-2-3	-0.72645	0.00709488	FALSE	1.73063	0.000358833	TRUE		254	30.5717	1	40.8837	1	37.8264	172	50.5849	1	23.7103	0	0
Eab7_1168		ABC transporter	390	Op-3-3	-0.793472	0.0436507	FALSE	NA	NA	FALSE		62	14.4655	0	0	0	0	44	25.0843	0	0	0	0
Eab7_1169		Hypothetical protein	315	Tu	1.03197	0.286248	FALSE	NA	NA	FALSE		30	8.66599	0	0	0	0	6	4.23502	0	0	0	0
Eab7_1170		NERD domain-containing protein	741	Tu	-1.32827	0.0519816	FALSE	NA	NA	FALSE		37	4.5435	0	0	0	0	38	11.402	0	0	0	0
Eab7_1171		Transcriptional regulator, MarR family	423	Op-1-2	1.90825	6.93421e-27	TRUE	2.10778	3.99155e-19	TRUE		1394	299.868	5	365.344	0	0	152	79.8947	2	84.7518	0	0
Eab7_1172		ABC-2 type transporter	1029	Op-2-2	-0.276518	0.853651	FALSE	NA	NA	FALSE		8	0.707428	0	0	0	0	4	0.86429	0	0	0	0
Eab7_1173	yhfK	Sugar epimerase yhfK	642	Tu	-0.954268	2.61427e-07	TRUE	0.35792	0.155934	FALSE		459	65.0557	6	288.861	5	222.716	364	126.061	9	251.285	4	147.892
Eab7_1174		Arogenate dehydratase	807	Tu	-2.10268	8.74565e-60	TRUE	-0.524713	7.41581e-06	TRUE		933	105.2	3	114.9	5	177.179	1640	451.84	7	155.483	9	264.721
Eab7_1175	drrA+	Daunorubicin/doxorubicin resistance ATP-binding protein DrrA	918	Op-1-2	-2.99072	4.00757e-10	TRUE	-1.63978	3.41456e-06	TRUE		59	5.84813	0	0	1	31.1512	192	46.5022	1	19.5261	3	77.5706
Eab7_1176		ABC transporter	768	Op-2-2	-1.93746	3.77669e-06	TRUE	-4.54473	0.000329349	TRUE		88	10.4263	0	0	0	0	138	39.9514	1	23.3398	0	0
Eab7_1177		Hypothetical protein	870	Op-1-2	0.314422	0.556755	FALSE	-0.204121	0.262842	FALSE		559	58.4655	2	71.0531	0	0	184	47.0233	0	0	3	81.8504
Eab7_1178	yngC	Membrane protein yngC	594	Op-2-2	0.702915	0.0054594	FALSE	6.64645	1.14441e-12	TRUE		871	133.426	1	52.0338	1	48.1427	219	81.9733	0	0	0	0
Eab7_1179	yuiF	Amino acid transporter yuiF	1323	Tu	0.976617	0.230496	FALSE	6.84624	3.21334e-14	TRUE		178	12.2424	4	93.4485	1	21.6151	37	6.21808	0	0	0	0
Eab7_1180	yvdA	carbonic anhydrase YvdA	552	Tu	1.68901	1.72542e-28	TRUE	3.08589	6.53728e-23	TRUE		2340	385.731	4	223.972	1	51.8057	297	119.628	1	32.4728	0	0
Eab7_1181		Bifunctional acetaldehyde-CoA/alcohol dehydrogenase	2595	Tu	-8.0577	2.99976e-149	TRUE	-13.9553	0	TRUE		73	2.55972	0	0	0	0	7961	682.095	1317	9097.2	742	6787.12
Eab7_1182		Hypothetical protein	495	Op-1-3	1.56166	0.00798972	FALSE	NA	NA	FALSE		137	25.1839	0	0	0	0	19	8.5342	0	0	0	0
Eab7_1183		Hypothetical protein	450	Op-2-3	2.15754	0.00146162	FALSE	NA	NA	FALSE		109	22.0405	0	0	0	0	10	4.94086	0	0	0	0
Eab7_1184		Aminoglycoside phosphotransferase	1038	Op-3-3	2.7324	0.000103868	TRUE	NA	NA	FALSE		276	24.1946	0	0	0	0	17	3.64138	0	0	0	0
Eab7_1185		Hypothetical protein	1395	Tu	2.25831	0.000549574	TRUE	-3.68257	0.0115169	FALSE		374	24.3952	0	0	0	0	32	5.10024	1	12.8495	0	0
Eab7_1186		5`-Nucleotidase domain protein	2718	Op-1-2	3.86856	1.01151e-68	TRUE	2.21279	3.55465e-15	TRUE		10528	352.455	14	159.203	10	105.212	295	24.1317	6	39.5695	2	17.4662
Eab7_1187		UPF0157 protein family	516	Op-2-2	2.70785	1.07607e-34	TRUE	0.601524	0.0107401	FALSE		1389	244.94	4	239.598	2	110.84	87	37.4873	4	138.954	2	92.0024
Eab7_1188		DNA damage-inducible protein DinB	447	Op-1-2	2.11143	7.90465e-45	TRUE	1.27466	5.13405e-13	TRUE		2175	442.751	7	484.019	1	63.9748	206	102.465	3	120.302	2	106.204
Eab7_1189		Alpha/beta hydrolase fold-containing protein	870	Op-2-2	2.61896	1.18166e-36	TRUE	2.45786	4.79735e-26	TRUE		2582	270.05	7	248.686	5	164.349	172	43.9566	1	20.6035	2	54.5669
Eab7_1190		Cobalamin synthesis protein P47K	1128	Tu	0.610701	0.323656	FALSE	-5.57531	1.67211e-07	TRUE		291	23.4742	0	0	0	0	78	15.3745	3	47.6729	0	0
Eab7_1191	cls	Cardiolipin synthetase	1524	Tu	-0.726797	0.00352093	FALSE	-1.48634	8.74996e-11	TRUE		601	35.8837	1	20.2809	3	56.2928	407	59.3778	5	58.8091	10	155.752
Eab7_1192		Glycosyl hydrolases family 31	2376	Tu	-0.801751	2.35771e-05	TRUE	-1.78956	3.7617e-30	TRUE		1626	62.2704	8	104.068	4	48.1427	1160	108.549	34	256.503	27	269.734
Eab7_1193		Hypothetical protein	582	Op-1-2	0.778171	4.21245e-05	TRUE	0.636638	5.17068e-05	TRUE		1475	230.609	7	371.747	8	393.083	352	134.473	12	369.588	3	122.354
Eab7_1194		Lysozyme-like_domain	684	Op-2-2	1.40961	4.61295e-17	TRUE	0.677268	0.000593075	TRUE		2259	300.516	4	180.749	7	292.657	348	113.12	6	157.237	4	138.811
Eab7_1195		Hypothetical protein	423	Tu	1.70305	2.64816e-45	TRUE	2.43096	8.74607e-222	TRUE		2880	619.526	27	1972.86	27	1825.32	362	190.275	10	423.759	5	280.575
Eab7_1196		Hypothetical protein	900	Op-1-3	0.329263	0.217552	FALSE	0.516849	0.0214655	FALSE		2155	217.877	5	171.712	8	254.193	702	173.424	7	139.417	6	158.244
Eab7_1197		Hypothetical protein	207	Op-2-3	-0.703799	0.587237	FALSE	7.22226	1.16505e-17	TRUE		3	1.31874	1	149.314	0	0	2	2.1482	0	0	0	0
Eab7_1198		Hypothetical protein	228	Op-3-3	-1.2854	0.431746	FALSE	NA	NA	FALSE		2	0.798183	0	0	0	0	2	1.95034	0	0	0	0
Eab7_1199		Ion transport 2 domain-containing protein	1020	Op-1-4	0.610564	0.0190653	FALSE	-0.092893	0.228189	FALSE		1485	132.475	3	90.9061	3	84.1081	398	86.7556	4	70.2941	5	116.356
Eab7_1200		Hypothetical protein	696	Op-2-4	0.937148	2.7257e-06	TRUE	1.05019	2.19255e-08	TRUE		1558	203.688	8	355.265	3	123.262	333	106.377	5	128.772	3	102.313
Eab7_1201		Hypothetical protein	417	Op-3-4	2.18327	0	TRUE	2.37237	2.30353e-184	TRUE		15415	3363.68	18	1334.16	28	1920.17	1389	740.595	8	343.885	5	284.612
Eab7_1202		Peptidase S8/S53 subtilisin kexin sedolisin	1344	Op-4-4	2.36047	8.92735e-208	TRUE	2.63812	0	TRUE		26903	1821.41	105	2414.69	151	3212.88	2144	354.683	36	480.134	24	423.868
Eab7_1203		Hypothetical protein	468	Tu	-0.0436983	0.0730316	FALSE	-0.143749	0.000907333	TRUE		1823	354.444	11	726.472	3	183.313	769	365.338	13	497.917	10	507.193
Eab7_1204	ypsC	RNA methyltransferase YpsC	1146	Tu	0.843355	2.41032e-10	TRUE	-0.250292	8.8691e-05	TRUE		5831	462.984	14	377.586	12	299.442	1330	258.037	25	391.034	20	414.252
Eab7_1205		Integrase family protein	1120	pseudo	1.36836	0.176411	FALSE	5.73118	1.87045e-07	TRUE		101	8.20561	1	27.5965	1	25.5328	16	3.17626	0	0	0	0
Eab7_1206		CopG/DNA-binding domain-containing protein	225	Op-1-3	-0.73094	8.57002e-05	TRUE	NA	NA	FALSE		159	64.3016	0	0	0	0	108	106.722	0	0	0	0
Eab7_1207		Hypothetical protein	438	Op-2-3	-0.986825	0.00426129	FALSE	-5.76022	2.44806e-08	TRUE		90	18.6972	0	0	0	0	73	37.0564	0	0	1	54.1932
Eab7_1208		Hypothetical protein	630	Tu	-0.018997	0.760709	FALSE	NA	NA	FALSE		94	13.5767	0	0	0	0	39	13.7638	0	0	0	0
Eab7_1209		Zn-dependent protease	969	Tu	3.53983	0.0372507	FALSE	NA	NA	FALSE		57	5.35252	0	0	0	0	2	0.458903	0	0	0	0
Eab7_1210		Hypothetical protein	219	Op-1-2	-2.96559	1.93436e-301	TRUE	-3.75866	1.31033e-195	TRUE		508	211.07	0	0	1	130.579	1624	1648.76	11	900.343	8	867.091
Eab7_1211	bsaA1	Glutathione peroxidase	477	Op-2-2	-2.54849	0	TRUE	-0.702692	6.90704e-22	TRUE		2600	495.978	4	259.187	9	539.561	6225	2901.59	24	901.887	8	398.098
Eab7_1212		Hypothetical protein	465	Op-1-2	1.29956	0.397958	FALSE	NA	NA	FALSE		18	3.5223	0	0	0	0	3	1.43444	0	0	0	0
Eab7_1213		Drug/metabolite transporter	906	Op-2-2	-1.29278	0.493183	FALSE	NA	NA	FALSE		6	0.602602	0	0	0	0	6	1.47244	0	0	0	0
Eab7_1214		Hypothetical protein	267	pseudo	NA	NA	FALSE	NA	NA	FALSE		3	1.02239	0	0	0	0	0	0	0	0	0	0
Eab7_1215		Hypothetical protein	684	Op-2-6	0.275403	0.852853	FALSE	-5.92837	3.53185e-09	TRUE		74	9.84426	0	0	0	0	25	8.12641	1	26.2061	1	34.7027
Eab7_1216		Hypothetical protein	321	Op-3-6	-3.70991	7.37723e-13	TRUE	-7.67059	9.73402e-25	TRUE		14	3.96854	0	0	0	0	75	51.9482	1	55.8411	2	147.892
Eab7_1217		ABC-2 family transporter protein	276	Op-4-6	-2.14331	1.8284e-06	TRUE	-7.75422	6.28515e-26	TRUE		26	8.57179	0	0	0	0	47	37.862	2	129.891	1	86.0022
Eab7_1218		Cell wall assembly/cell proliferation-coordinating protein, KNR4-like	870	Op-5-6	-2.88466	1.49145e-19	TRUE	-1.32614	7.25766e-08	TRUE		130	13.5966	1	35.5265	1	32.8698	393	100.436	7	144.224	1	27.2835
Eab7_1219		Hypothetical protein	588	Op-6-6	-2.01588	1.07911e-19	TRUE	-7.42794	1.41244e-21	TRUE		235	36.3662	0	0	0	0	389	147.091	3	91.4541	2	80.7368
Eab7_1220		lipoprotein	528	Tu	-0.0668034	0.7558	FALSE	5.75916	1.41401e-07	TRUE		49	8.44441	0	0	1	54.1605	21	8.84301	0	0	0	0
Eab7_1221		Hypothetical protein	330	Op-1-7	-2.61118	9.31997e-10	TRUE	NA	NA	FALSE		30	8.27208	0	0	0	0	75	50.5315	0	0	0	0
Eab7_1222		Integral membrane protein	564	Op-2-7	-1.96714	3.84258e-07	TRUE	0.786057	0.164383	FALSE		75	12.1001	1	54.8016	0	0	120	47.3061	1	31.7819	0	0
Eab7_1223		Hypothetical protein	399	Op-3-7	-1.33662	0.000680621	TRUE	-6.70625	2.54969e-14	TRUE		60	13.6831	0	0	0	0	62	34.5488	1	44.9248	1	59.4903
Eab7_1224		Hypothetical protein	171	Op-5-7	-1.75766	0.000850644	TRUE	NA	NA	FALSE		13	6.91759	0	0	0	0	18	23.4041	0	0	0	0
Eab7_1225		Hypothetical protein	477	Op-6-7	-2.96126	3.34417e-07	TRUE	-5.63691	9.02024e-08	TRUE		21	4.00598	0	0	0	0	67	31.2299	0	0	1	49.7623
Eab7_1226		Hypothetical protein	525	Op-7-7	-2.7207	3.59417e-20	TRUE	-1.82376	2.82973e-12	TRUE		96	16.6387	0	0	1	54.47	259	109.687	3	102.429	2	90.4252
Eab7_1227		Hypothetical protein	480	Tu	-1.21549	0.000300253	TRUE	NA	NA	FALSE		101	19.1464	0	0	0	0	96	44.4677	0	0	0	0
Eab7_1228		Hypothetical protein	768	Op-1-2	-0.970151	0.000579543	TRUE	1.67405	0.000728325	TRUE		237	28.0798	0	0	2	74.4707	190	55.0056	1	23.3398	0	0
Eab7_1229		Hypothetical protein	435	Op-2-2	-1.38324	0.000171612	TRUE	NA	NA	FALSE		74	15.4792	0	0	0	0	79	40.3787	0	0	0	0
Eab7_1230		Hypothetical protein	312	Tu	-1.32851	0.00311734	FALSE	NA	NA	FALSE		36	10.4992	0	0	0	0	37	26.3671	0	0	0	0
Eab7_1231		Hypothetical protein	357	Op-1-2	-1.2884	0.0958769	FALSE	6.43596	3.25656e-11	TRUE		14	3.56835	1	86.5773	0	0	14	8.71916	0	0	0	0
Eab7_1232		Hypothetical protein	423	Op-2-2	-1.92158	0.00330494	FALSE	NA	NA	FALSE		20	4.30226	0	0	0	0	31	16.2943	0	0	0	0
Eab7_1233		Hypothetical protein	702	Tu	-0.789396	0.125497	FALSE	NA	NA	FALSE		65	8.42527	0	0	0	0	46	14.5692	0	0	0	0
Eab7_1234		IS605 family transposase OrfB	994	pseudo	-1.58999	1.72239e-06	TRUE	-0.381512	0.1168	FALSE		198	18.1253	1	31.0946	1	28.7694	244	54.5781	3	54.0996	1	23.8799
Eab7_1235		Hypothetical protein	258	Op-2-2	-3.04217	5.29875e-25	TRUE	NA	NA	FALSE		43	15.1655	0	0	0	0	145	124.958	0	0	0	0
Eab7_1236		Hypothetical protein	627	Op-1-2	-4.53345	1.97117e-23	TRUE	-6.57046	2.98473e-13	TRUE		27	3.91835	0	0	0	0	256	90.7793	2	57.177	1	37.8574
Eab7_1237		Hypothetical protein	684	Op-2-2	-4.33389	1.12716e-54	TRUE	-1.07082	4.64766e-09	TRUE		84	11.1746	1	45.1873	2	83.6162	693	225.264	9	235.855	1	34.7027
Eab7_1238		Hypothetical protein	309	Op-1-3	-4.25718	1.04153e-47	TRUE	-7.97062	2.86977e-29	TRUE		35	10.3066	0	0	0	0	274	197.155	3	174.029	1	76.8175
Eab7_1239		Hypothetical protein	384	Op-2-3	-4.35427	3.89492e-29	TRUE	-6.76155	8.86165e-15	TRUE		24	5.68705	0	0	0	0	201	116.38	1	46.6797	1	61.8141
Eab7_1240		Hypothetical protein	195	Op-3-3	-2.95683	8.04572e-13	TRUE	-6.52231	6.83274e-13	TRUE		17	7.93271	0	0	0	0	54	61.5707	1	91.9231	0	0
Eab7_1241		Hypothetical protein	213	Tu	-5.05611	7.27328e-58	TRUE	-9.12799	2.14673e-55	TRUE		16	6.83515	0	0	0	0	218	227.558	4	336.62	2	222.879
Eab7_1242		Hypothetical protein	852	Tu	-2.98441	6.97368e-57	TRUE	-9.18125	5.08324e-57	TRUE		356	38.0205	0	0	0	0	1153	300.888	17	357.658	8	222.879
Eab7_1243		Hypothetical protein	171	Tu	-2.70433	2.67715e-10	TRUE	NA	NA	FALSE		15	7.98183	0	0	0	0	40	52.009	0	0	0	0
Eab7_1244		Hypothetical protein	318	Tu	-1.77433	2.04351e-44	TRUE	-1.54296	2.10217e-13	TRUE		415	118.749	0	0	1	89.9269	581	406.222	2	112.736	2	149.287
Eab7_1245		IS605 family transposase OrfB	543	Tu	-0.56458	0.0294293	FALSE	-1.08131	8.31128e-05	TRUE		190	31.8391	1	56.921	0	0	115	47.0883	1	33.0111	2	87.4277
Eab7_1246		Hypothetical protein	132	Tu	-1.24725	3.53967e-09	TRUE	NA	NA	FALSE		70	48.2538	0	0	0	0	68	114.538	0	0	0	0
Eab7_1247	sstT	Serine/threonine transporter sstT	1272	Tu	-0.254558	0.000625412	TRUE	-0.0213631	0.0718071	FALSE		3822	273.408	13	315.884	20	449.635	1866	326.166	26	366.392	22	410.539
Eab7_1248	terC	Tellurium resistance protein terC	906	Tu	-2.29698	0.135078	FALSE	-4.71149	0.000129608	TRUE		7	0.703035	0	0	0	0	14	3.43569	0	0	1	26.1994
Eab7_1249	ytbD	MFS-type transporter ytbD	1203	Tu	-1.87447	0.594821	FALSE	4.57168	0.000738299	TRUE		2	0.151277	0	0	1	23.7712	3	0.55446	0	0	0	0
Eab7_1250	ytcD	HTH-type transcriptional regulator ytcD	330	Tu	0.145062	0.991216	FALSE	-1.62656	1.52824e-15	TRUE		127	35.0185	1	93.6608	0	0	47	31.6664	4	217.273	1	71.9291
Eab7_1251		Hypothetical protein	507	Tu	-0.689535	0.0462846	FALSE	-6.54905	4.32542e-13	TRUE		103	18.4857	0	0	0	0	68	29.8205	0	0	2	93.6356
Eab7_1252	yurT	protein yurT	396	Tu	-1.25627	0.00586561	FALSE	6.28651	2.77633e-10	TRUE		45	10.3401	1	78.0507	0	0	44	24.7043	0	0	0	0
Eab7_1253		Hypothetical protein	285	pseudo	2.374	0.000367684	TRUE	NA	NA	FALSE		76	24.2648	0	0	0	0	6	4.68081	0	0	0	0
Eab7_1254	ybbD	Lipoprotein ybbD	1941	Op-1-3	1.25381	0.0402329	FALSE	0.457107	0.612034	FALSE		472	22.1271	0	0	2	29.466	81	9.27842	1	9.23493	1	12.2291
Eab7_1255	murQ	N-acetylmuramic acid 6-phosphate etherase	894	Op-2-3	-0.984611	0.200435	FALSE	-4.73118	0.000115359	TRUE		37	3.76592	0	0	0	0	30	7.46102	0	0	1	26.551
Eab7_1256	ybbF	PTS system EIIBC component ybbF	1374	Op-3-3	-1.07503	0.15641	FALSE	NA	NA	FALSE		58	3.84104	0	0	0	0	50	8.09092	0	0	0	0
Eab7_1257		Hypothetical protein	489	Tu	-4.82388	1.91833e-236	TRUE	NA	NA	FALSE		183	34.0525	0	0	0	0	2121	964.376	0	0	0	0
Eab7_1258		Peptidyl-prolyl cis-trans isomerase	1044	Op-1-2	1.41716	0.46351	FALSE	NA	NA	FALSE		26	2.26611	0	0	0	0	4	0.851872	0	0	0	0
Eab7_1259		Topology modulation protein	507	Op-2-2	-0.00942941	0.891914	FALSE	NA	NA	FALSE		17	3.05104	0	0	0	0	7	3.06976	0	0	0	0
Eab7_1260		Alpha/beta hydrolase fold	867	Tu	0.16878	0.965916	FALSE	1.92927	7.74784e-06	TRUE		195	20.4655	2	71.2989	1	32.9836	71	18.2076	0	0	1	27.3779
Eab7_1261		Glyoxalase/bleomycin resistance protein/dioxygenase	681	Tu	1.82547	0.0530554	FALSE	5.50398	1.53957e-06	TRUE		78	10.4221	1	45.3863	0	0	9	2.93839	0	0	0	0
Eab7_1262		Hypothetical protein	483	Tu	-2.45804	7.63966e-08	TRUE	-7.94685	6.98505e-29	TRUE		40	7.53564	0	0	0	0	90	41.4295	4	148.447	2	98.2883
Eab7_1263		Hypothetical protein	387	Op-1-3	1.48639	0.0203667	FALSE	NA	NA	FALSE		89	20.926	0	0	0	0	13	7.46873	0	0	0	0
Eab7_1264		Concanavalin A-like lectin/glucanase	564	Op-2-3	1.50674	0.000957899	TRUE	NA	NA	FALSE		257	41.4631	0	0	0	0	37	14.586	0	0	0	0
Eab7_1265		Transmembrane protein	408	Op-3-3	2.04601	0.329726	FALSE	NA	NA	FALSE		10	2.23022	0	0	0	0	1	0.544947	0	0	0	0
Eab7_1266	nikA	Nickel ABC transporter, periplasmic nickel-binding protein	1614	Op-1-5	4.15837	7.92012e-23	TRUE	3.31672	9.80182e-11	TRUE		1875	105.707	3	57.45	3	53.1538	43	5.92352	1	11.1059	0	0
Eab7_1267	nikB	Nickel transport system permease protein nikB	945	Op-2-5	3.8207	2.00796e-32	TRUE	3.52656	4.99519e-27	TRUE		1692	162.921	7	228.949	2	60.5222	49	11.5287	0	0	1	25.1181
Eab7_1268	nikC	Nickel transport system permease protein nikC	855	Op-3-5	3.7931	4.06484e-32	TRUE	7.92029	2.6291e-26	TRUE		1524	162.191	3	108.449	4	133.786	45	11.702	0	0	0	0
Eab7_1269	nikE	Nickel import ATP-binding protein NikE	1683	pseudo	4.03309	2.51181e-37	TRUE	2.72691	1.32772e-12	TRUE		3361	181.715	8	146.919	1	16.9915	84	11.0971	1	10.6506	1	14.1038
Eab7_1270	ygzD	HTH-type transcriptional regulator ygzD	216	Tu	-0.224942	0.401257	FALSE	NA	NA	FALSE		46	19.3781	0	0	0	0	22	22.6456	0	0	0	0
Eab7_1271		Hypothetical protein	297	Tu	-0.0741455	0.620915	FALSE	NA	NA	FALSE		65	19.9143	0	0	0	0	28	20.9612	0	0	0	0
Eab7_1272		Hypothetical protein	543	Op-2-2	-0.531447	0.20687	FALSE	NA	NA	FALSE		71	11.8978	0	0	0	0	42	17.1975	0	0	0	0
Eab7_1273		NHL repeat	546	Op-1-3	1.01749	0.744915	FALSE	NA	NA	FALSE		5	0.833268	0	0	0	0	1	0.407213	0	0	0	0
Eab7_1274		Hypothetical protein	456	Op-2-3	-0.0605415	0.902222	FALSE	NA	NA	FALSE		7	1.39682	0	0	0	0	3	1.46275	0	0	0	0
Eab7_1275		Cytochrome c oxidase caa3-type, assembly factor CtaG-related	741	Op-3-3	2.23266	0.24379	FALSE	NA	NA	FALSE		23	2.82434	0	0	0	0	2	0.600104	0	0	0	0
Eab7_1276		DinB family protein	498	Tu	-3.60666	0.010709	FALSE	-5.16993	5.81152e-06	TRUE		3	0.54815	0	0	0	0	15	6.69694	1	35.994	0	0
Eab7_1277	yfiS	MFS-type transporter yfiS	1236	Tu	-4.1027	9.78016e-07	TRUE	-7.35614	1.01863e-20	TRUE		18	1.32514	0	0	0	0	127	22.8455	6	87.0146	4	76.8175
Eab7_1278		Hypothetical protein	288	Tu	-4.7851	4.83079e-10	TRUE	NA	NA	FALSE		4	1.26379	0	0	0	0	45	34.7404	0	0	0	0
Eab7_1279		Hypothetical protein	198	Tu	-5.14547	6.81842e-26	TRUE	NA	NA	FALSE		6	2.75736	0	0	0	0	87	97.6942	0	0	0	0
Eab7_1280		Hypothetical protein	261	Op-1-2	-4.01639	7.69471e-12	TRUE	-7.10182	6.15379e-18	TRUE		8	2.78905	0	0	0	0	53	45.1492	2	137.356	0	0
Eab7_1281	yhcK	protein yhcK	1128	Op-2-2	-2.35159	2.84682e-06	TRUE	-7.09803	6.72464e-18	TRUE		80	6.4534	0	0	0	0	167	32.9171	2	31.7819	5	105.216
Eab7_1282		Rifampin ADP-ribosyl transferase	357	Tu	-2.71207	0.0503253	FALSE	NA	NA	FALSE		3	0.764646	0	0	0	0	8	4.98237	0	0	0	0
Eab7_1283	yrkP	transcriptional regulatory protein yrkP	699	Op-1-2	-0.405992	0.337227	FALSE	-4.68032	0.000155413	TRUE		83	10.8046	0	0	0	0	45	14.3136	1	25.6438	0	0
Eab7_1284		Hypothetical protein	294	pseudo	0.124736	0.97937	FALSE	NA	NA	FALSE		16	4.95199	0	0	0	0	6	4.53752	0	0	0	0
Eab7_1285		Hypothetical protein	776	pseudo	-0.962687	0.323386	FALSE	-4.93452	3.18362e-05	TRUE		20	2.34518	0	0	0	0	16	4.5843	0	0	1	30.5884
Eab7_1286		Hypothetical protein	201	Tu	NA	NA	FALSE	NA	NA	FALSE		1	0.452701	0	0	0	0	0	0	0	0	0	0
Eab7_1287		Hypothetical protein	814	pseudo	NA	NA	FALSE	NA	NA	FALSE		0	0	0	0	0	0	0	0	0	0	0	0
Eab7_1288		Peptidase M15B and M15C DD-carboxypeptidase VanY	663	Op-3-4	NA	NA	FALSE	NA	NA	FALSE		0	0	0	0	0	0	0	0	0	0	0	0
Eab7_1289	xhlB	Holin	255	Op-4-4	NA	NA	FALSE	NA	NA	FALSE		0	0	0	0	0	0	0	0	0	0	0	0
Eab7_1290		Diguanylate cyclase	1143	Tu	2.62464	1.35218e-07	TRUE	NA	NA	FALSE		588	46.81	0	0	0	0	39	7.58635	0	0	0	0
Eab7_1291		Hypothetical protein	297	Tu	-1.28701	0.0912978	FALSE	7.58931	8.59517e-22	TRUE		12	3.67648	0	0	2	192.571	12	8.98337	0	0	0	0
Eab7_1292		Hypothetical protein	672	Tu	-2.71054	1.49995e-06	TRUE	-6.84975	1.53257e-15	TRUE		34	4.60381	0	0	0	0	91	30.1083	3	80.0223	1	35.3223
Eab7_1293		Aromatic amino acid beta-eliminating lyase/threonine aldolase	1071	Tu	-1.5362	7.47515e-06	TRUE	-5.65019	7.87367e-08	TRUE		203	17.247	0	0	0	0	241	50.0313	3	50.2101	0	0
Eab7_1294	adhR	HTH-type transcriptional regulator AdhR	393	Tu	-0.596788	0.371232	FALSE	NA	NA	FALSE		21	4.86221	0	0	0	0	13	7.35471	0	0	0	0
Eab7_1295		Short-chain dehydrogenase/reductase SDR	759	Tu	0.134106	0.943018	FALSE	-5.56194	1.90632e-07	TRUE		842	100.943	0	0	0	0	314	91.9819	2	47.2332	0	0
Eab7_1296		Hypothetical protein	303	Tu	3.88833	0.00211298	FALSE	6.56041	4.72352e-12	TRUE		36	10.811	0	0	1	94.3787	1	0.73379	0	0	0	0
Eab7_1297		Major facilitator superfamily protein	1203	Op-1-2	-0.528746	0.36131	FALSE	-5.11437	8.87345e-06	TRUE		83	6.27798	0	0	0	0	49	9.05618	1	14.9003	1	19.7312
Eab7_1298		Hypothetical protein	123	not-found	3.5656	0.0279509	FALSE	NA	NA	FALSE		8	5.91824	0	0	0	0	0	0	0	0	0	0
Eab7_1299		Oxidoreductase FAD-binding subunit	918	Tu	2.71412	2.6999e-14	TRUE	-0.0812238	0.476307	FALSE		946	93.7683	2	67.3379	0	0	59	14.2897	1	19.5261	2	51.7138
Eab7_1300		Extracellular solute-binding protein	1626	Tu	0.928656	0.10736	FALSE	0.569488	0.433733	FALSE		437	24.455	2	38.0173	0	0	94	12.8535	1	11.024	1	14.5982
Eab7_1301		HNH endonuclease	1257	Op-1-3	-1.08042	2.47867e-09	TRUE	-0.0725065	0.158816	FALSE		929	67.2493	6	147.533	6	136.5	804	142.212	13	185.382	6	113.301
Eab7_1302		Major facilitator superfamily MFS_1	1236	Op-2-3	0.435253	0.601891	FALSE	5.58916	7.22112e-07	TRUE		218	16.0489	1	25.0065	1	23.1365	66	11.8724	0	0	0	0
Eab7_1303		Acyl-CoA N-acyltransferase	291	Op-3-3	0.241896	0.860082	FALSE	NA	NA	FALSE		52	16.2599	0	0	0	0	18	13.7529	0	0	0	0
Eab7_1304		Hypothetical protein	243	Op-1-2	-2.02385	0.0232092	FALSE	-6.20477	9.45595e-11	TRUE		6	2.24674	0	0	0	0	10	9.14973	1	73.7654	0	0
Eab7_1305		Hypothetical protein	174	Op-2-2	-2.19517	1.14023e-06	TRUE	NA	NA	FALSE		16	8.36716	0	0	0	0	30	38.3342	0	0	0	0
Eab7_1306	ydhC	HTH-type transcriptional regulator ydhC	669	Op-1-3	-0.759353	0.00219583	FALSE	-2.09081	2.5622e-25	TRUE		267	36.3155	0	0	2	85.4911	185	61.4837	3	80.3812	8	283.846
Eab7_1307	yjlA	yjlA protein	924	Op-2-3	-0.220529	0.321993	FALSE	-0.748881	5.94372e-06	TRUE		281	27.6721	1	33.4503	4	123.795	134	32.2439	7	135.795	5	128.445
Eab7_1308	ydfK	Membrane protein ydfK	711	Op-3-3	-0.244507	0.214516	FALSE	-3.01543	1.33424e-34	TRUE		297	38.0097	1	43.4713	0	0	144	45.0306	6	151.266	6	200.309
Eab7_1309	yvcI	Nudix hydrolase yvcI	480	Op-1-2	0.671582	0.0601418	FALSE	-8.83983	2.44626e-47	TRUE		358	67.8655	0	0	0	0	92	42.6149	3	112.031	7	346.159
Eab7_1310	yvcN	Acetyltransferase yvcN	801	Op-2-2	0.10527	0.859526	FALSE	1.85334	1.11057e-05	TRUE		623	70.7722	0	0	3	107.104	237	65.7855	0	0	1	29.6337
Eab7_1311		Diguanylate cyclase with GAF sensor	963	Tu	-0.32925	0.0617427	FALSE	0.217334	0.831602	FALSE		599	56.5989	1	32.0956	4	118.782	308	71.1114	3	55.8411	3	73.9459
Eab7_1312	yyaH	yyaH protein	381	Op-1-3	0.360864	0.519755	FALSE	1.38083	2.37029e-05	TRUE		182	43.4664	2	162.247	0	0	58	33.8468	0	0	1	62.3008
Eab7_1313		Major facilitator superfamily MFS_1	1179	Op-2-3	0.225512	0.892943	FALSE	-5.65935	7.164e-08	TRUE		180	13.892	0	0	0	0	63	11.8807	2	30.4071	1	20.1328
Eab7_1314		ROK family protein	1017	Op-3-3	0.57055	0.469067	FALSE	-4.13914	0.0022201	FALSE		167	14.9418	0	0	0	0	46	10.0566	1	17.6254	0	0
Eab7_1315		Peptidase S51 dipeptidase E	663	Op-1-3	-3.58811	3.89787e-19	TRUE	-6.86938	1.02481e-15	TRUE		50	6.86221	0	0	0	0	246	82.4966	3	81.1086	1	35.8018
Eab7_1316		Hypothetical protein	594	Op-2-3	-3.18015	1.26304e-15	TRUE	-6.32048	1.73708e-11	TRUE		52	7.96571	0	0	0	0	193	72.2413	0	0	2	79.9213
Eab7_1317		NUDIX hydrolase	450	Op-3-3	-3.35191	4.29802e-32	TRUE	-0.619281	0.0120217	FALSE		73	14.7611	1	68.6846	0	0	305	150.696	0	0	2	105.496
Eab7_1318		NUDIX hydrolase	405	Op-1-2	0.880905	0.327154	FALSE	7.25399	5.51451e-18	TRUE		45	10.1103	2	152.632	0	0	10	5.48984	0	0	0	0
Eab7_1319		HAD hydrolase, family IIIA	546	Op-2-2	0.201267	0.938076	FALSE	5.82273	7.35778e-08	TRUE		59	9.83256	1	56.6082	0	0	21	8.55148	0	0	0	0
Eab7_1320	ywnE	cardiolipin synthase 2	1440	Tu	0.152003	0.998726	FALSE	NA	NA	FALSE		19	1.2006	0	0	0	0	7	1.08081	0	0	0	0
Eab7_1321	yueF	UPF0118 membrane protein yueF	1143	Tu	0.337035	0.965998	FALSE	NA	NA	FALSE		3	0.238826	0	0	0	0	1	0.194522	0	0	0	0
Eab7_1322		Zn-dependent exopeptidases	339	Tu	-2.86716	0.206483	FALSE	NA	NA	FALSE		1	0.268416	0	0	0	0	3	1.9676	0	0	0	0
Eab7_1323		Host attachment protein	498	Op-1-3	-0.146226	0.208274	FALSE	0.380885	0.581682	FALSE		393	71.8076	1	62.0644	0	0	178	79.4704	0	0	1	47.6639
Eab7_1324	ydaF	ribosomal N-acetyltransferase YdaF	585	Op-2-3	-2.26637	1.20925e-11	TRUE	-2.64423	4.54578e-27	TRUE		96	14.9322	0	0	1	48.8833	189	71.8324	6	183.846	3	121.726
Eab7_1325	yycN	N-acetyltransferase YycN	474	Op-3-3	-2.39432	1.7776e-11	TRUE	-1.53516	6.45919e-18	TRUE		66	12.6699	1	65.2069	1	60.3307	142	66.6077	3	113.449	5	250.386
Eab7_1326		peptidase C45 acyl-coenzyme A:6-aminopenicillanic acid acyl-transferase	1053	Tu	-0.900652	0.0462591	FALSE	0.514208	0.405614	FALSE		127	10.9744	1	29.3524	1	27.1574	97	20.4813	1	17.0228	1	22.5419
Eab7_1327		Hypothetical protein	126	not-found	NA	NA	FALSE	NA	NA	FALSE		1	0.722166	0	0	0	0	0	0	0	0	0	0
Eab7_1328		Methyl-accepting chemotaxis sensory transducer	1647	Tu	4.56366	5.50109e-36	TRUE	3.34004	5.35316e-26	TRUE		2945	162.704	10	187.663	6	104.178	51	6.8848	0	0	2	28.8241
Eab7_1329		proteorhodopsin	759	Tu	-1.04551	0.380465	FALSE	-6.67412	4.64221e-14	TRUE		13	1.55851	0	0	0	0	11	3.2223	3	70.8498	1	31.2735
Eab7_1330	yoaA	N-acetyltransferase YoaA	576	Op-1-4	-2.18712	1.02215e-05	TRUE	-6.36492	8.79183e-12	TRUE		44	6.95084	0	0	0	0	82	31.6524	0	0	2	82.4188
Eab7_1331		glyoxalase/bleomycin resistance protein/dioxygenase	438	Op-2-4	-1.8465	0.000227801	TRUE	NA	NA	FALSE		36	7.47887	0	0	0	0	53	26.904	0	0	0	0
Eab7_1332		hypothetical protein	285	Op-3-4	-1.00795	0.115363	FALSE	-5.97499	1.99542e-09	TRUE		17	5.42765	0	0	0	0	14	10.9219	1	62.8947	0	0
Eab7_1333	aseR	HTH-type transcriptional repressor AseR	318	Op-4-4	1.88128	3.90684e-06	TRUE	6.49057	1.41967e-11	TRUE		198	56.6559	0	0	1	89.9269	22	15.3819	0	0	0	0
Eab7_1334	arsB	arsenical pump membrane protein	1305	Op-1-2	1.60675	0.000937714	TRUE	1.32668	0.0306812	FALSE		536	37.3733	1	23.6844	1	21.9132	72	12.267	0	0	1	18.189
Eab7_1335		FAD-dependent pyridine nucleotide-disulphide oxidoreductase	1662	Op-2-2	1.04033	0.00353511	FALSE	-0.249913	0.152976	FALSE		1166	63.8374	3	55.7908	2	34.4125	232	31.0364	2	21.5704	6	85.6918
Eab7_1336		hypothetical protein	465	Op-1-2	0.797989	0.381165	FALSE	NA	NA	FALSE		51	9.97986	0	0	0	0	12	5.73777	0	0	0	0
Eab7_1337		Transposase IS3/IS911 family protein	1505	pseudo	-0.016348	0.878935	FALSE	0.514469	0.486306	FALSE		58	3.5067	1	20.5369	1	19.0012	24	3.5456	1	11.9103	1	15.7718
Eab7_1338		GCN5-related N-acetyltransferase	420	Tu	1.11218	0.26987	FALSE	-6.41549	3.96595e-12	TRUE		37	8.01604	0	0	0	0	7	3.70564	2	85.3572	0	0
Eab7_1339		hypothetical protein	477	Op-1-2	-1.06667	0.00030293	TRUE	6.96278	3.29128e-15	TRUE		133	25.3712	1	64.7968	1	59.9513	114	53.1375	0	0	0	0
Eab7_1340		Transcriptional regulator, XRE family	210	Op-2-2	-0.250347	0.240534	FALSE	-6.41549	3.96595e-12	TRUE		76	32.9308	0	0	0	0	37	39.1739	1	85.3572	0	0
Eab7_1341		Hypothetical protein	177	Tu	NA	NA	FALSE	NA	NA	FALSE		6	3.0845	0	0	0	0	0	0	0	0	0	0
Eab7_1342		Amine oxidase	1074	Tu	1.94705	6.84766e-06	TRUE	7.60733	5.11724e-22	TRUE		603	51.0882	4	115.114	3	79.8792	64	13.2492	0	0	0	0
Eab7_1343		Major facilitator superfamily MFS_1	1185	Op-1-6	-0.287802	0.843374	FALSE	NA	NA	FALSE		10	0.767872	0	0	0	0	5	0.938137	0	0	0	0
Eab7_1344		TetR family transcriptional regulator	579	Op-2-6	NA	NA	FALSE	NA	NA	FALSE		13	2.04302	0	0	0	0	0	0	0	0	0	0
Eab7_1345		General substrate transporter	504	pseudo	NA	NA	FALSE	NA	NA	FALSE		3	0.541624	0	0	0	0	0	0	0	0	0	0
Eab7_1346		Hypothetical protein	363	Op-4-6	0.972642	0.000651073	TRUE	-7.031	3.13758e-17	TRUE		398	99.7663	0	0	0	0	83	50.8377	0	0	2	130.78
Eab7_1347	ywnH	phosphinothricin acetyltransferase YwnH	456	Op-5-6	1.27178	1.41262e-08	TRUE	0.646387	0.0149955	FALSE		826	164.825	3	203.343	1	62.7122	140	68.2618	3	117.928	1	52.054
Eab7_1348	yydK	HTH-type transcriptional regulator yydK	711	Op-6-6	1.01998	0.00100994	FALSE	1.73106	1.942e-07	TRUE		659	84.338	2	86.9426	2	80.4409	133	41.5907	2	50.4219	0	0
Eab7_1349	bglP	PTS system beta-glucoside-specific EIIBCA component	1899	Op-1-2	-2.5818	1.35079e-06	TRUE	0.0589826	0.61488	FALSE		111	5.3187	7	113.932	5	75.2943	272	31.8463	6	56.6351	10	124.995
Eab7_1350	bglA	Aryl-phospho-beta-D-glucosidase BglA	1461	Op-2-2	-1.97974	1.68936e-08	TRUE	0.824086	0.0012089	FALSE		236	14.6984	8	169.243	5	97.8671	381	57.9815	7	85.883	4	64.9873
Eab7_1351		hypothetical protein	498	Op-1-2	-1.06609	0.251404	FALSE	NA	NA	FALSE		14	2.55803	0	0	0	0	12	5.35755	0	0	0	0
Eab7_1352		Nucleoside phosphorylase domain	708	Op-2-2	-1.83788	0.083354	FALSE	NA	NA	FALSE		13	1.67077	0	0	0	0	19	5.96671	0	0	0	0
Eab7_1353	ywnH	Phosphinothricin acetyltransferase YwnH	471	Tu	-0.363007	0.468795	FALSE	NA	NA	FALSE		38	7.34125	0	0	0	0	20	9.44112	0	0	0	0
Eab7_1354	yoaA	YoaA N-acetyltransferase	606	Tu	-2.99815	6.66747e-19	TRUE	-8.50351	2.38915e-39	TRUE		78	11.712	0	0	0	0	255	93.5583	3	88.7376	7	274.185
Eab7_1355		hypothetical protein	663	Op-1-2	0.607496	0.385355	FALSE	0.429879	0.326499	FALSE		134	18.3907	1	46.6185	2	86.2647	36	12.0727	1	27.0362	2	71.6037
Eab7_1356		Major facilitator superfamily domain	1203	pseudo	-0.269687	0.594255	FALSE	6.65592	9.74816e-13	TRUE		81	6.1267	3	77.0775	1	23.7712	40	7.3928	0	0	0	0
Eab7_1357		Hypothetical protein	459	Op-2-2	-0.685477	0.205991	FALSE	-6.50398	9.30893e-13	TRUE		38	7.53318	0	0	0	0	25	12.1099	1	39.0523	1	51.7138
Eab7_1358	abrB	AbrB family transcriptional regulator	219	Op-1-4	1.28842	6.82172e-05	TRUE	NA	NA	FALSE		191	79.3591	0	0	0	0	32	32.4878	0	0	0	0
Eab7_1359	khtT	K+/H+ antiporter subunit khtT	501	Op-2-4	1.16628	8.32662e-06	TRUE	NA	NA	FALSE		658	119.508	0	0	0	0	120	53.2547	0	0	0	0
Eab7_1360	yhaU	K+/H+ antiporter yhaU	1224	Op-3-4	0.48132	0.283134	FALSE	-0.681554	0.0211361	FALSE		689	51.2207	1	25.2517	1	23.3634	202	36.6931	4	58.5784	1	19.3927
Eab7_1361		Alcohol dehydrogenase zinc-binding domain protein	924	Op-4-4	-1.14015	8.77313e-10	TRUE	0.219078	0.775084	FALSE		643	63.3208	3	100.351	5	154.744	580	139.563	6	116.396	4	102.756
Eab7_1362	ywjB	ywjB protein	522	Tu	0.058319	0.866291	FALSE	-1.05934	0.000158021	TRUE		84	14.6425	0	0	1	54.7831	33	14.0559	2	68.6782	1	45.4724
Eab7_1363	yobV1	Helix-turn-helix, type 11 domain-containing protein	888	Op-1-2	-1.06736	0.000313557	TRUE	-5.33557	1.50952e-06	TRUE		246	25.2075	0	0	0	0	211	52.8304	2	40.3716	0	0
Eab7_1364	nhaK	Sodium, potassium, lithium and rubidium/H+ antiporter	2007	Op-2-2	1.19423	6.08333e-07	TRUE	1.41614	5.73202e-12	TRUE		3159	143.222	11	169.402	17	242.225	565	62.5916	8	71.4499	7	82.7884
Eab7_1365		aldehyde dehydrogenase	1416	Tu	-0.317341	0.5442	FALSE	7.43446	6.03215e-20	TRUE		98	6.29753	7	152.794	1	20.1954	50	7.85094	0	0	0	0
Eab7_1366		Hypothetical protein	1226	pseudo	1.52717	0.0785282	FALSE	NA	NA	FALSE		155	11.504	0	0	0	0	22	3.98976	0	0	0	0
Eab7_1367		hypothetical protein	987	Op-1-2	-0.878009	0.721299	FALSE	NA	NA	FALSE		4	0.368765	0	0	0	0	3	0.675801	0	0	0	0
Eab7_1368		Hypothetical protein	990	Op-2-2	-2.73891	0.1661	FALSE	NA	NA	FALSE		4	0.367648	0	0	0	0	11	2.47043	0	0	0	0
Eab7_1369		short-chain dehydrogenase/reductase SDR	768	Tu	0.177123	0.911331	FALSE	6.80349	7.14471e-14	TRUE		583	69.074	0	0	3	111.706	211	61.0852	0	0	0	0
Eab7_1370		hypothetical protein	633	Tu	-1.29042	0.134746	FALSE	NA	NA	FALSE		20	2.87497	0	0	0	0	20	7.02491	0	0	0	0
Eab7_1371	hcaR	Hca operon transcriptional activator	867	Tu	-0.219386	0.428008	FALSE	7.07253	3.34205e-16	TRUE		170	17.8417	1	35.6495	3	98.9507	81	20.7721	0	0	0	0
Eab7_1372	sdpR	Transcriptional repressor sdpR	339	Op-1-2	1.06315	0.00712175	FALSE	3.04161	1.03617e-34	TRUE		194	52.0726	2	182.349	3	253.069	38	24.9229	1	52.8761	0	0
Eab7_1373		Activator of Hsp90 ATPase 1 family protein	519	Op-2-2	0.444996	0.459118	FALSE	5.89627	3.34971e-08	TRUE		173	30.331	1	59.5531	0	0	52	22.2767	0	0	0	0
Eab7_1374	hemAT	Heme-based aerotactic transducer hemAT	1293	Op-1-2	3.65572	2.96706e-10	TRUE	2.70316	1.65141e-07	TRUE		677	47.6428	1	23.9042	3	66.3498	22	3.78302	1	13.8631	0	0
Eab7_1375		Hypothetical protein	438	Op-2-2	3.67145	1.3891e-20	TRUE	7.02879	8.45853e-16	TRUE		498	103.458	0	0	2	130.579	16	8.12195	0	0	0	0
Eab7_1376		Hypothetical protein	648	Tu	1.54786	1.56076e-09	TRUE	2.81343	3.88834e-33	TRUE		943	132.417	3	143.093	7	308.916	132	45.2912	1	27.662	1	36.6306
Eab7_1377		Hypothetical protein	369	Tu	2.04148	0.305776	FALSE	-7.00742	5.32153e-17	TRUE		10	2.46593	0	0	0	0	1	0.602543	0	0	2	128.654
Eab7_1378		MarR family	411	Op-1-2	-0.101229	0.706705	FALSE	-5.44692	5.64627e-07	TRUE		41	9.07715	0	0	0	0	18	9.73745	1	43.6131	0	0
Eab7_1379		Hypothetical protein	348	Op-2-2	0.334289	0.789654	FALSE	-6.0917	4.45867e-10	TRUE		37	9.67453	0	0	0	0	12	7.66684	0	0	1	68.2087
Eab7_1380		NAD dependent epimerase/dehydratase family	888	Op-1-2	-0.129977	0.809453	FALSE	NA	NA	FALSE		29	2.97161	0	0	0	0	13	3.25496	0	0	0	0
Eab7_1381		Hypothetical protein	294	Op-2-2	NA	NA	FALSE	NA	NA	FALSE		0	0	0	0	0	0	0	0	0	0	0	0
Eab7_1382		Hypothetical protein	648	Op-1-2	0.909126	0.567055	FALSE	NA	NA	FALSE		23	3.22969	0	0	0	0	5	1.71557	0	0	0	0
Eab7_1383		Hypothetical protein	129	Op-2-2	-0.803177	0.232907	FALSE	NA	NA	FALSE		7	4.9376	0	0	0	0	5	8.61777	0	0	0	0
Eab7_1384	yxaM	MFS-type transporter yxaM	1206	Tu	-1.84516	0.152326	FALSE	-4.29866	0.00110876	FALSE		15	1.13175	0	0	0	0	22	4.05593	0	0	1	19.6821
Eab7_1385	yjcK	Ribosomal-protein-alanine acetyltransferase	513	Tu	-0.381429	0.52153	FALSE	NA	NA	FALSE		30	5.32122	0	0	0	0	16	6.93453	0	0	0	0
Eab7_1386		Hypothetical protein	594	Tu	0.314109	0.958507	FALSE	NA	NA	FALSE		3	0.45956	0	0	0	0	1	0.374307	0	0	0	0
Eab7_1387		NUDIX hydrolase	438	pseudo	2.21092	4.01433e-10	TRUE	6.02857	7.44364e-09	TRUE		396	82.2675	0	0	1	65.2894	35	17.7668	0	0	0	0
Eab7_1388	ywnH	Phosphinothricin acetyltransferase YwnH	465	Op-2-2	3.00418	4.6567e-12	TRUE	5.94251	2.00643e-08	TRUE		353	69.0763	0	0	1	61.4984	18	8.60665	0	0	0	0
Eab7_1389		hypothetical protein	117	not-found	-0.551192	0.196828	FALSE	7.93322	1.68427e-26	TRUE		15	11.6658	0	0	1	244.417	9	17.103	0	0	0	0
Eab7_1390		DGPFAETKE family protein	375	Tu	3.25474	0.000354111	TRUE	NA	NA	FALSE		70	16.9853	0	0	0	0	3	1.77871	0	0	0	0
Eab7_1391	yjkB	ABC transporter ATP-binding protein YjkB	705	Op-1-4	-0.405063	0.421046	FALSE	NA	NA	FALSE		59	7.61501	0	0	0	0	32	10.092	0	0	0	0
Eab7_1392	yjkA	UPF0014 membrane protein yjkA	771	Op-2-4	0.207361	0.940397	FALSE	-4.53854	0.000340349	TRUE		62	7.3172	0	0	0	0	22	6.34429	1	23.249	0	0
Eab7_1393		hypothetical protein	321	Op-4-4	-0.541033	0.0619162	FALSE	NA	NA	FALSE		89	25.2286	0	0	0	0	53	36.7101	0	0	0	0
Eab7_1394		Hypothetical protein	348	Tu	-3.21873	1.379e-11	TRUE	6.36072	9.8038e-11	TRUE		21	5.49095	0	0	1	82.1746	80	51.1123	0	0	0	0
Eab7_1395	ycnE	antibiotic biosynthesis monooxygenase	303	Op-1-2	-0.621108	1.06681e-06	TRUE	-0.542879	0.00872654	FALSE		448	134.537	0	0	1	94.3787	282	206.929	1	59.1584	1	78.3387
Eab7_1396		Hypothetical protein	153	not-found	NA	NA	FALSE	NA	NA	FALSE		0	0	0	0	0	0	0	0	0	0	0	0
Eab7_1397		hypothetical protein	966	Tu	3.48614	1.90533e-06	TRUE	2.50045	2.35102e-16	TRUE		301	28.3529	3	95.9878	5	148.016	11	2.5318	1	18.5559	1	24.5721
Eab7_1398		transposase IS4 family protein	1623	pseudo	-0.843595	0.000709739	TRUE	-3.02053	4.90224e-15	TRUE		644	36.1056	0	0	1	17.6197	473	64.7974	5	55.2218	6	87.7509
Eab7_1399		FtsX-like permease family	3712	pseudo	-1.26303	0.847164	FALSE	NA	NA	FALSE		2	0.0490263	0	0	0	0	2	0.119794	0	0	0	0
Eab7_1400		Hypothetical protein	117	not-found	NA	NA	FALSE	NA	NA	FALSE		0	0	0	0	0	0	0	0	0	0	0	0
Eab7_1401		hypothetical protein	156	Op-1-4	NA	NA	FALSE	NA	NA	FALSE		0	0	0	0	0	0	0	0	0	0	0	0
Eab7_1402		Hypothetical protein	477	Op-2-4	3.05559	0.00417989	FALSE	NA	NA	FALSE		61	11.6364	0	0	0	0	3	1.39836	0	0	0	0
Eab7_1403		hypothetical protein	543	Op-3-4	2.36775	0.000909219	TRUE	6.71864	3.29765e-13	TRUE		126	21.1144	0	0	2	105.329	10	4.09463	0	0	0	0
Eab7_1404		hypothetical protein	366	Op-4-4	NA	NA	FALSE	NA	NA	FALSE		0	0	0	0	0	0	0	0	0	0	0	0
Eab7_1405		Hypothetical protein	738	Tu	NA	NA	FALSE	NA	NA	FALSE		0	0	0	0	0	0	1	0.301272	0	0	0	0
Eab7_1406		Glyoxalase-like domain	345	Op-1-2	0.59981	0.306104	FALSE	NA	NA	FALSE		100	26.3747	0	0	0	0	27	17.4004	0	0	0	0
Eab7_1407	yvaQ	Sensory transducer protein yvaQ	1749	Op-2-2	3.85705	9.90752e-24	TRUE	4.31727	2.08682e-22	TRUE		2231	116.069	6	106.031	6	98.1021	63	8.00876	1	10.2487	0	0
Eab7_1408		hypothetical protein	1179	Op-1-2	1.23327	0.252462	FALSE	-3.926	0.00507573	FALSE		92	7.10038	0	0	0	0	16	3.01732	1	15.2036	0	0
Eab7_1409		hypothetical protein	504	Op-2-2	1.29459	0.21642	FALSE	5.93829	2.10393e-08	TRUE		42	7.58274	1	61.3256	0	0	7	3.08803	0	0	0	0
Eab7_1410		Hypothetical protein	603	Tu	0.554172	0.645554	FALSE	5.56742	8.79261e-07	TRUE		43	6.48871	0	0	1	47.4241	12	4.42465	0	0	0	0
Eab7_1411	ywoF	YwoF	1311	Tu	0.521953	0.493349	FALSE	0.0206494	0.67758	FALSE		242	16.7965	2	47.1519	1	21.8129	69	11.702	1	13.6728	3	54.3172
Eab7_1412		hypothetical protein	210	Tu	2.03197	0.055845	FALSE	NA	NA	FALSE		20	8.66599	0	0	0	0	2	2.11751	0	0	0	0
Eab7_1413	yvlC	membrane protein yvlC	189	Op-1-4	-0.289779	0.619735	FALSE	NA	NA	FALSE		10	4.81444	0	0	0	0	5	5.88197	0	0	0	0
Eab7_1414		hypothetical protein	180	Op-2-4	-0.848832	0.0789985	FALSE	NA	NA	FALSE		19	9.6048	0	0	0	0	14	17.293	0	0	0	0
Eab7_1415	ymaE	ymaE protein	822	Op-3-4	-0.5293	0.324236	FALSE	-6.66334	5.66187e-14	TRUE		66	7.306	0	0	0	0	39	10.5489	2	43.6131	2	57.7533
Eab7_1416		Glyoxalase/bleomycin resistance protein/dioxygenase	480	Op-4-4	0.47642	0.37859	FALSE	NA	NA	FALSE		187	35.4493	0	0	0	0	55	25.4763	0	0	0	0
Eab7_1417		Methyl-accepting chemotaxis sensory transducer with Pas/Pac sensor	912	Tu	0.962237	0.0873439	FALSE	5.08321	3.85663e-05	TRUE		257	25.6416	1	33.8904	0	0	54	13.1648	0	0	0	0
Eab7_1418		Activator of Hsp90 ATPase 1 family protein	420	Tu	-2.0867	6.68048e-07	TRUE	-7.99379	1.19315e-29	TRUE		46	9.96589	0	0	0	0	80	42.3502	2	85.3572	3	169.547
Eab7_1419		hypothetical protein	906	Tu	3.59718	0.0272409	FALSE	5.09255	3.62148e-05	TRUE		59	5.92558	1	34.1149	0	0	2	0.490813	0	0	0	0
Eab7_1420	padR	Negative transcription regulator padR	570	Op-1-2	0.36257	0.853751	FALSE	NA	NA	FALSE		22	3.51201	0	0	0	0	7	2.73047	0	0	0	0
Eab7_1421		Hypothetical protein	465	Op-2-2	-0.704684	0.468348	FALSE	NA	NA	FALSE		12	2.3482	0	0	0	0	8	3.82518	0	0	0	0
Eab7_1422	lrpC	HTH-type transcriptional regulator lrpC	444	Op-1-3	-2.19512	0.0023203	FALSE	NA	NA	FALSE		16	3.27902	0	0	0	0	30	15.0229	0	0	0	0
Eab7_1423		Hypothetical protein	761	pseudo	-1.19766	0.106229	FALSE	-5.55766	1.9876e-07	TRUE		33	3.94581	0	0	0	0	31	9.05715	2	47.1091	0	0
Eab7_1424		Hypothetical protein	204	Tu	0.879274	0.537956	FALSE	NA	NA	FALSE		9	4.01439	0	0	0	0	2	2.17979	0	0	0	0
Eab7_1425		Peptidase family M50	471	pseudo	1.71168	0.113192	FALSE	NA	NA	FALSE		40	7.72763	0	0	0	0	5	2.36028	0	0	0	0
Eab7_1426		Hypothetical protein	180	Op-1-2	0.611449	0.27766	FALSE	NA	NA	FALSE		56	28.3089	0	0	0	0	15	18.5282	0	0	0	0
Eab7_1427		hypothetical protein	348	Op-2-2	0.176938	0.909478	FALSE	0.222041	0.76102	FALSE		279	72.9512	2	177.633	1	82.1746	101	64.5293	3	154.526	1	68.2087
Eab7_1428		Alcohol dehydrogenase zinc-binding domain protein	999	Tu	2.30821	3.35748e-22	TRUE	1.9585	1.52627e-15	TRUE		2045	186.267	4	123.756	7	200.378	169	37.6128	2	35.8859	2	47.5208
Eab7_1429		Hypothetical protein	249	Op-1-3	-0.27802	0.0302588	FALSE	0.673957	0.0926381	FALSE		266	97.2052	0	0	1	114.846	132	117.866	1	71.988	0	0
Eab7_1430	butA	Aminoglycoside 3`-phosphotransferase	798	Op-2-3	-0.255587	0.016093	FALSE	0.356009	0.256129	FALSE		1181	134.665	4	154.928	5	179.178	577	160.764	5	112.312	5	148.726
Eab7_1431		Hypothetical protein	384	Op-3-3	-0.790833	1.70015e-09	TRUE	-2.05892	1.83771e-21	TRUE		548	129.854	0	0	1	74.4707	388	224.655	4	186.719	2	123.628
Eab7_1432		Shikimate kinase	528	Tu	0.656147	0.514496	FALSE	NA	NA	FALSE		50	8.61675	0	0	0	0	13	5.47424	0	0	0	0
Eab7_1433		Ion transport 2 with Potassium channel, voltage-dependent, EAG/ELK/ERG	348	Op-1-2	2.46352	0.0053777	FALSE	NA	NA	FALSE		54	14.1196	0	0	0	0	4	2.55561	0	0	0	0
Eab7_1434		Voltage gated chloride channel	684	Op-2-2	1.87968	0.00569706	FALSE	NA	NA	FALSE		153	20.3537	0	0	0	0	17	5.52596	0	0	0	0
Eab7_1435		protein BpOF4_21049	1032	Tu	-0.36468	0.0556228	FALSE	-2.08718	8.33127e-10	TRUE		577	50.8749	1	29.9497	0	0	304	65.4951	6	104.215	1	23.0006
Eab7_1436		Hypothetical protein	387	pseudo	0.00683203	0.761225	FALSE	0.673939	0.177357	FALSE		81	19.045	0	0	1	73.8934	33	18.9591	1	46.3178	0	0
Eab7_1437		resolvase domain-containing protein	351	Tu	0.314562	0.395356	FALSE	0.730908	0.0244684	FALSE		471	122.102	1	88.0572	1	81.4722	155	98.1837	2	102.137	0	0
Eab7_1438	ywnB	ywnB protein	627	Tu	-0.245387	0.526074	FALSE	7.54009	3.45407e-21	TRUE		68	9.86845	1	49.2952	3	136.827	33	11.702	0	0	0	0
Eab7_1439	ywnA	HTH-type transcriptional regulator ywnA	417	Op-1-2	-0.216699	0.172492	FALSE	-1.43077	1.00745e-09	TRUE		246	53.6793	1	74.1201	0	0	117	62.3827	2	85.9712	2	113.845
Eab7_1440		hypothetical protein	399	Op-2-2	-0.66217	0.0456161	FALSE	-6.48929	1.19026e-12	TRUE		88	20.0686	0	0	0	0	57	31.7626	2	89.8496	0	0
Eab7_1441		ATP-binding domain of ABC transporters	693	Op-1-2	-0.654073	0.283551	FALSE	NA	NA	FALSE		45	5.90863	0	0	0	0	29	9.30421	0	0	0	0
Eab7_1442	ywcH	ywcH protein	1005	Op-2-2	0.135838	0.97362	FALSE	-0.457953	0.0101011	FALSE		306	27.7053	3	92.2629	1	28.4545	114	25.2205	4	71.3433	4	94.4741
Eab7_1443	dltE	dltE oxidoreductase	729	Tu	1.46251	0.225726	FALSE	1.32582	0.00385611	FALSE		47	5.86648	1	42.3979	1	39.2274	7	2.13494	0	0	1	32.5605
Eab7_1444		Hypothetical protein	441	Tu	0.498366	0.659834	FALSE	6.01881	8.35045e-09	TRUE		38	7.84066	0	0	1	64.8453	11	5.54586	0	0	0	0
Eab7_1445		short-chain dehydrogenase/reductase SDR	533	pseudo	-0.338734	0.572527	FALSE	NA	NA	FALSE		29	4.95083	0	0	0	0	15	6.25718	0	0	0	0
Eab7_1446		Hypothetical protein	384	not-found	-0.348829	0.381832	FALSE	0.673855	0.0555225	FALSE		48	11.3741	0	0	2	148.941	25	14.4752	2	93.3594	0	0
Eab7_1447		hypothetical protein	405	Tu	0.170683	0.762615	FALSE	0.245102	0.454293	FALSE		3790	851.514	4	305.265	7	494.265	1378	756.5	2	88.5185	10	586.089
Eab7_1448		hypothetical protein	483	Op-1-5	1.69552	2.42928e-16	TRUE	2.78565	2.88902e-19	TRUE		1116	210.244	4	255.968	0	0	141	64.9063	1	37.1118	0	0
Eab7_1449		DNA polymerase beta domain protein region	714	Op-2-5	2.24164	1.60942e-23	TRUE	1.47462	7.00156e-13	TRUE		1618	206.2	5	216.443	5	200.257	140	43.5958	2	50.2101	3	99.7337
Eab7_1450	ydhI	ydhI protein	453	Op-3-5	2.23108	8.96771e-23	TRUE	3.08652	1.44394e-27	TRUE		998	200.466	4	272.919	1	63.1275	87	42.7008	1	39.5695	0	0
Eab7_1451		hypothetical protein	612	Op-4-5	2.58079	1.68338e-28	TRUE	2.33448	6.16716e-18	TRUE		1418	210.83	4	202.014	2	93.4535	97	35.2399	2	58.5784	0	0
Eab7_1452		antibiotic biosynthesis monooxygenase	324	Op-5-5	1.29454	2.79415e-25	TRUE	-0.00828154	0.126889	FALSE		1906	535.285	3	286.186	4	353.046	318	218.221	5	276.62	5	366.306
Eab7_1453		hypothetical protein	231	Tu	-1.29956	0.578402	FALSE	NA	NA	FALSE		1	0.393909	0	0	0	0	1	0.962504	0	0	0	0
Eab7_1454		Hypothetical protein	1224	Op-1-3	-0.195295	0.703173	FALSE	NA	NA	FALSE		64	4.7578	0	0	0	0	30	5.44947	0	0	0	0
Eab7_1455		Hypothetical protein	1161	Op-2-3	0.43958	0.787869	FALSE	-3.9486	0.0046734	FALSE		53	4.15385	0	0	0	0	16	3.0641	1	15.4393	0	0
Eab7_1456	yisY	aAB hydrolase superfamily protein yisY	819	Tu	0.374612	0.690076	FALSE	0.268996	0.839559	FALSE		133	14.7766	0	0	1	34.9167	42	11.402	0	0	1	28.9824
Eab7_1457		Pyridine nucleotide-disulfide oxidoreductase family protein	1038	Op-1-4	2.77436	0.000516105	TRUE	1.3535	0.000425795	TRUE		217	19.0226	3	89.3297	1	27.5499	13	2.78459	0	0	2	45.7353
Eab7_1458	ykoC	HMP/thiamine permease protein YkoC	726	Op-2-4	5.89183	1.01772e-09	TRUE	5.4121	3.34024e-06	TRUE		289	36.2217	1	42.5731	0	0	2	0.612503	0	0	0	0
Eab7_1459	ykoD	HMP/thiamine import ATP-binding protein YkoD	1563	Op-3-4	4.10933	2.32935e-11	TRUE	2.33546	0.000133953	TRUE		845	49.1932	2	39.5497	1	18.2961	20	2.84502	1	11.4683	0	0
Eab7_1460	ykoE	HMP/thiamine permease protein ykoE	576	Op-4-4	4.13249	6.98758e-07	TRUE	6.6907	5.37029e-13	TRUE		171	27.0135	1	53.6599	1	49.6471	4	1.54402	0	0	0	0
Eab7_1461	rplY	50S ribosomal protein L25	669	Tu	-1.0929	0.00441335	FALSE	5.67582	2.92978e-154	TRUE		110	14.9615	13	600.605	18	769.419	96	31.9051	1	26.7937	0	0
Eab7_1462		Bacterial SNF2 helicase associated	2631	Op-1-2	-1.85742	1.13288e-11	TRUE	-1.45772	8.5425e-07	TRUE		723	25.0049	3	35.243	1	10.8692	1072	90.5917	8	54.504	8	72.1752
Eab7_1463		Phage integrase, N-terminal SAM-like domain protein	1044	Op-2-2	-2.55231	1.5754e-24	TRUE	-0.9316	3.15735e-05	TRUE		282	24.5785	2	59.2109	1	27.3915	677	144.179	3	51.5086	5	113.681
Eab7_1464	yneT	yneT protein	402	Tu	0.0410141	0.809426	FALSE	-5.47832	4.2281e-07	TRUE		93	21.0506	0	0	0	0	37	20.464	1	44.5896	0	0
Eab7_1465	parE	DNA topoisomerase 4 subunit B	1962	Op-1-2	-0.0125206	0.156311	FALSE	-0.283015	9.04901e-05	TRUE		6877	318.939	17	267.807	21	306.081	2839	321.722	42	383.716	26	314.553
Eab7_1466	parC	DNA topoisomerase 4 subunit A	2406	Op-2-2	-0.100119	0.00586919	FALSE	-0.114697	0.00180532	FALSE		12985	491.082	41	526.696	39	463.538	5696	526.367	83	618.36	46	453.817
Eab7_1467		NUDIX hydrolase domain	477	Tu	-0.821657	5.4561e-46	TRUE	-0.436493	1.44904e-30	TRUE		3524	672.241	17	1101.55	25	1498.78	2549	1188.14	42	1578.3	39	1940.73
Eab7_1468		hypothetical protein	648	Op-1-4	0.601998	0.0321189	FALSE	1.03259	6.91938e-06	TRUE		816	114.584	3	143.093	4	176.523	220	75.4853	3	82.9861	2	73.2612
Eab7_1469		Hypothetical protein	795	Op-2-4	-0.49912	0.000250896	TRUE	-0.640839	7.76735e-09	TRUE		975	111.595	6	233.269	3	107.912	564	157.734	13	293.113	8	238.859
Eab7_1470		Phosphoglycerate mutase	558	Op-3-4	-0.321654	3.89387e-05	TRUE	-0.176498	0.00332165	FALSE		1742	284.067	3	166.172	8	409.989	891	355.024	11	353.36	7	297.771
Eab7_1471		Beta-lactamase domain protein	888	Op-4-4	-0.0195656	0.0981138	FALSE	-1.20336	2.23953e-34	TRUE		3881	397.684	7	243.645	6	193.221	1610	403.114	26	524.831	18	481.148
Eab7_1472	yeaC	yeaC protein	909	Op-1-4	-1.74248	0.00069324	TRUE	0.568928	0.295761	FALSE		73	7.30746	2	68.0046	0	0	100	24.4597	1	19.7195	1	26.1129
Eab7_1473		hypothetical protein	1047	Op-2-4	0.0523808	0.907188	FALSE	0.731224	0.192466	FALSE		71	6.17048	1	29.5206	1	27.313	28	5.94601	2	34.2407	0	0
Eab7_1474		Hypothetical protein	978	Op-3-4	0.769116	0.407527	FALSE	5.98185	1.2831e-08	TRUE		104	9.67613	2	63.2067	0	0	25	5.6835	0	0	0	0
Eab7_1475		Transposase	1032	pseudo	-1.28696	0.121803	FALSE	4.79286	0.000230647	TRUE		35	3.086	0	0	1	27.71	35	7.54055	0	0	0	0
Eab7_1476		Hypothetical protein	108	Op-1-2	-0.838405	0.000998017	TRUE	8.04865	2.73935e-28	TRUE		41	34.5436	0	0	1	264.785	30	61.7607	0	0	0	0
Eab7_1477		Hypothetical protein	327	Op-2-2	1.71344	0.394502	FALSE	-6.1815	1.31185e-10	TRUE		8	2.22613	0	0	0	0	1	0.679934	0	0	1	72.589
Eab7_1478		Hypothetical protein	924	Tu	1.55296	0.00799758	FALSE	0.514573	0.374137	FALSE		258	25.4071	1	33.4503	1	30.9489	36	8.66254	1	19.3994	1	25.689
Eab7_1479	ycgS	ycgS hydrolase	846	Tu	2.15442	0.00252191	FALSE	5.07895	3.96857e-05	TRUE		185	19.898	0	0	1	33.8023	17	4.46779	0	0	0	0
Eab7_1480		hypothetical protein	669	Tu	-0.702614	0.500459	FALSE	NA	NA	FALSE		15	2.0402	0	0	0	0	10	3.32345	0	0	0	0
Eab7_1481		Hypothetical protein	327	not-found	3.46521	0.0144838	FALSE	6.56255	4.56381e-12	TRUE		27	7.51317	1	94.5201	0	0	1	0.679934	0	0	0	0
Eab7_1482		Heat induced stress protein YflT	462	Op-1-4	4.69456	1.23764e-94	TRUE	3.51409	2.26669e-40	TRUE		2214	436.057	2	133.801	5	309.489	35	16.8438	1	38.7987	0	0
Eab7_1483		Iron permease FTR1	1680	Op-2-4	4.74679	3.55021e-86	TRUE	4.50365	4.06926e-60	TRUE		7282	394.411	13	239.17	19	323.416	111	14.6902	1	10.6696	1	14.1289
Eab7_1484		Dyp-type peroxidase family protein	1242	Op-3-4	3.81032	2.03865e-49	TRUE	4.05877	1.19519e-48	TRUE		3462	253.637	11	273.743	9	207.223	101	18.0807	2	28.8647	0	0
Eab7_1485		lipoprotein precursor	837	Op-4-4	4.73049	1.47467e-54	TRUE	3.05266	9.49997e-29	TRUE		2271	246.887	5	184.636	5	170.829	35	9.29731	2	42.8315	0	0
Eab7_1486		Membrane protein-like protein	1659	Tu	3.74563	2.65145e-13	TRUE	6.51979	9.00603e-12	TRUE		1147	62.9107	4	74.5222	1	17.2373	35	4.69069	0	0	0	0
Eab7_1487		SH3 type 3 domain-containing protein	1080	Tu	2.63692	1.19835e-66	TRUE	2.3997	7.77362e-55	TRUE		5912	498.102	14	400.66	20	529.57	389	80.083	4	66.3889	5	109.892
Eab7_1488	yvaA	yvaA oxidoreductase	1050	Op-1-2	0.277353	0.315624	FALSE	0.723262	3.407e-05	TRUE		3225	279.478	8	235.49	13	354.055	1089	230.597	9	153.643	9	203.457
Eab7_1489	yesJ	YesJ N-acetyltransferase	498	Op-2-2	-1.02496	1.27045e-07	TRUE	0.268774	0.795582	FALSE		323	59.0175	0	0	1	57.4232	269	120.098	0	0	1	47.6639
Eab7_1490		short-chain dehydrogenase/reductase SDR	873	Tu	2.55208	2.78769e-08	TRUE	-1.31593	0.000220396	TRUE		516	53.7827	0	0	1	32.7569	36	9.1686	0	0	3	81.5691
Eab7_1491		Hypothetical protein	150	not-found	3.71313	5.18809e-05	TRUE	NA	NA	FALSE		32	19.4118	0	0	0	0	1	1.48226	0	0	0	0
Eab7_1492		sodium/hydrogen exchanger	1464	Tu	0.939374	0.476995	FALSE	4.40054	0.00163789	FALSE		75	4.66152	1	21.1121	0	0	16	2.42993	0	0	0	0
Eab7_1493		hypothetical protein	351	pseudo	1.23739	1.23474e-08	TRUE	-0.323629	1.1659e-05	TRUE		674	174.727	4	352.229	3	244.417	117	74.1128	8	408.547	5	338.128
Eab7_1494		hypothetical protein	594	Op-2-2	1.18282	5.77478e-08	TRUE	0.61636	0.0083146	FALSE		1126	172.488	4	208.135	3	144.428	203	75.9844	1	30.1768	5	199.803
Eab7_1495		Hypothetical protein	159	Tu	-1.67577	0.00110002	FALSE	NA	NA	FALSE		13	7.43967	0	0	0	0	17	23.772	0	0	0	0
Eab7_1496		Protein phosphatase 2C-like	789	Tu	-1.70983	9.3368e-11	TRUE	-1.32155	1.77767e-08	TRUE		242	27.9091	1	39.1737	1	36.2443	324	91.3025	3	68.1559	4	120.338
Eab7_1497		Alpha/beta hydrolase fold	936	Op-1-3	-1.95443	5.80481e-115	TRUE	-2.04152	2.5494e-126	TRUE		2549	247.8	9	297.193	6	183.313	4043	960.379	49	938.382	41	1039.75
Eab7_1498	ydbT	UPF0699 transmembrane protein ydbT	1470	Op-2-3	-2.28377	8.04553e-73	TRUE	-2.49668	4.8522e-64	TRUE		1675	103.682	3	63.0777	4	77.8143	3338	504.875	48	585.306	13	209.916
Eab7_1499	ydbS	UPF0699 transmembrane protein ydbS	504	Op-3-3	-2.37912	1.96166e-27	TRUE	-4.16193	3.76863e-129	TRUE		186	33.5807	1	61.3256	0	0	396	174.695	11	391.22	15	706.447
Eab7_1500		hypothetical protein	456	Tu	1.65002	2.35144e-22	TRUE	0.0776181	0.468922	FALSE		1549	309.096	3	203.343	6	376.273	202	98.492	10	393.092	3	156.162
Eab7_1501	ohrR	Organic hydroperoxide resistance transcriptional regulator	435	Tu	0.852127	0.180172	FALSE	7.69933	3.33831e-23	TRUE		97	20.2904	2	142.106	1	65.7397	22	11.2447	0	0	0	0
Eab7_1502	ohrA	Organic hydroperoxide resistance protein ohrA	426	Tu	-1.86525	1.59424e-16	TRUE	-0.0813791	0.295458	FALSE		171	36.5253	2	145.108	0	0	255	133.09	1	42.0775	2	111.44
Eab7_1503		Six-bladed beta-propeller, TolB-like	1140	Tu	0.752257	0.456474	FALSE	6.70598	4.11694e-13	TRUE		103	8.22129	2	54.2247	2	50.1697	25	4.87584	0	0	0	0
Eab7_1504	ywaC	GTP pyrophosphokinase ywaC	1056	Op-1-3	0.675266	0.0272385	FALSE	0.262303	0.702271	FALSE		1073	92.4577	3	87.807	2	54.1605	275	57.9006	3	50.9233	3	67.4336
Eab7_1505	ypoP	HTH-type transcriptional regulator ypoP	444	Op-2-3	1.07487	5.16079e-50	TRUE	-0.312253	4.1521e-16	TRUE		7587	1554.87	19	1322.64	13	837.292	1474	738.124	32	1291.89	26	1389.98
Eab7_1506		Tetratricopeptide TPR_2 repeat protein	1014	Op-3-3	2.80591	4.44979e-38	TRUE	0.727778	0.0033508	FALSE		2888	259.159	4	121.925	6	169.212	169	37.0564	2	35.355	6	140.453
Eab7_1507		Aminoglycoside phosphotransferase	906	Op-1-5	2.04417	4.17006e-05	TRUE	0.381051	0.682684	FALSE		393	39.4704	1	34.1149	0	0	39	9.57086	0	0	1	26.1994
Eab7_1508	gmk	guanylate kinase	570	Op-2-5	0.84663	2.15142e-07	TRUE	1.08675	6.51013e-16	TRUE		1929	307.939	7	379.573	11	551.867	439	171.24	6	188.684	6	249.859
Eab7_1509		Hypothetical protein	477	Op-3-5	0.924632	5.53773e-14	TRUE	1.3087	3.72853e-15	TRUE		2820	537.945	4	259.187	6	359.708	608	283.4	4	150.314	2	99.5246
Eab7_1510	glpQ	Glycerophosphoryl diester phosphodiesterase	732	Op-4-5	0.874079	2.97143e-10	TRUE	0.788849	1.60247e-06	TRUE		3417	424.758	7	295.569	9	351.599	763	231.754	10	244.877	4	129.708
Eab7_1511	ypwA	Metalloprotease ypwA	1479	Op-5-5	0.523764	8.90632e-06	TRUE	0.443067	0.0429758	FALSE		11375	699.827	8	167.184	18	348.034	3238	486.769	22	266.633	7	112.344
Eab7_1512		Lipopolysaccharide core biosynthesis protein	621	Tu	-2.19401	2.99844e-158	TRUE	-2.46936	0	TRUE		1735	254.223	12	597.258	23	1059.14	3249	1163.25	143	4127.66	132	5045.46
Eab7_1513		Transposase in snaA-snaB intergenic region	1092	Tu	-3.4275	1.17407e-82	TRUE	-7.93852	9.51272e-29	TRUE		441	36.7471	0	0	0	0	1942	395.404	7	114.904	6	130.421
Eab7_1514		Hypothetical protein	369	Tu	2.21792	1.29449e-13	TRUE	2.18501	7.81044e-46	TRUE		466	114.912	4	335.047	7	542.486	41	24.7043	0	0	3	192.981
Eab7_1515		DGPFAETKE family protein	354	Op-1-3	-1.81948	8.22209e-07	TRUE	-7.97613	2.3313e-29	TRUE		54	13.8803	0	0	0	0	78	48.9898	1	50.6356	3	201.158
Eab7_1516	crnA	Creatinine amidohydrolase	768	Op-2-3	-2.12996	5.34209e-11	TRUE	-0.608449	0.00161699	FALSE		139	16.4688	0	0	3	111.706	249	72.0863	2	46.6797	4	123.628
Eab7_1517		methyltransferase type 11	705	Op-3-3	-1.36212	0.00095594	TRUE	-7.72083	1.90514e-25	TRUE		96	12.3905	0	0	0	0	101	31.8527	3	76.2766	4	134.676
Eab7_1518		HAD-like domain	531	pseudo	-0.368208	0.415263	FALSE	5.86295	4.80505e-08	TRUE		53	9.08215	1	58.2073	0	0	28	11.7241	0	0	0	0
Eab7_1519		Hypothetical protein	534	Tu	-0.0874628	0.741686	FALSE	NA	NA	FALSE		46	7.83834	0	0	0	0	20	8.32728	0	0	0	0
Eab7_1520	yjdA	yjdA oxidoreductase	750	Tu	-1.10384	0.00526082	FALSE	5.36527	4.87786e-06	TRUE		116	14.0736	1	41.2108	0	0	102	30.238	0	0	0	0
Eab7_1521	mutT	Mutator mutT protein	489	Tu	-0.361354	0.310111	FALSE	NA	NA	FALSE		78	14.5142	0	0	0	0	41	18.6419	0	0	0	0
Eab7_1522		Cyclophilin-like	456	Tu	3.16251	2.22204e-18	TRUE	2.32569	5.98193e-16	TRUE		525	104.762	2	135.562	2	125.424	24	11.702	0	0	1	52.054
Eab7_1523		Bacterial transferase hexapeptide	585	Op-1-2	3.10014	8.59018e-12	TRUE	7.23458	8.72854e-18	TRUE		419	65.1727	1	52.8343	2	97.7667	20	7.60132	0	0	0	0
Eab7_1524		short-chain dehydrogenase/reductase SDR	573	pseudo	4.77517	1.12732e-17	TRUE	1.78612	1.83256e-05	TRUE		469	74.4776	2	107.882	0	0	7	2.71618	1	31.2827	0	0
Eab7_1525	bltD	Spermine/spermidine acetyltransferase	504	Op-1-2	2.1252	1.95556e-88	TRUE	1.42494	2.71781e-24	TRUE		4893	883.389	8	490.604	7	397.177	459	202.487	4	142.262	4	188.386
Eab7_1526		RDD family	396	Op-2-2	1.1588	2.37413e-19	TRUE	0.64689	0.000686743	TRUE		2144	492.648	2	156.101	5	361.07	393	220.654	2	90.5303	4	239.764
Eab7_1527		Hypothetical protein	198	Tu	2.92617	1.90933e-89	TRUE	3.14124	1.67294e-84	TRUE		1300	597.428	4	624.406	3	433.284	70	78.6045	0	0	1	119.882
Eab7_1528		hypothetical protein	612	Tu	2.37978	8.12746e-87	TRUE	3.75398	2.73114e-182	TRUE		4998	743.109	13	656.544	28	1308.35	393	142.776	1	29.2892	3	116.356
Eab7_1529		Acetyl-CoA synthetase-like superfamily	1350	Tu	-0.504627	0.289416	FALSE	4.51728	0.000959972	TRUE		136	9.16669	1	22.8949	0	0	79	13.0109	0	0	0	0
Eab7_1530		Acetyl-CoA synthetase-like superfamily	1359	Tu	-0.174293	0.683389	FALSE	-4.72137	0.000122273	TRUE		93	6.22689	0	0	0	0	43	7.03499	2	26.3797	0	0
Eab7_1531		Hypothetical protein	129	not-found	NA	NA	FALSE	NA	NA	FALSE		0	0	0	0	0	0	0	0	0	0	0	0
Eab7_1532		Hypothetical protein	384	Tu	0.482584	0.177998	FALSE	-8.53978	3.82808e-40	TRUE		338	80.0927	0	0	0	0	99	57.3216	4	186.719	3	185.442
Eab7_1533		NAD-dependent epimerase/dehydratase	1452	Tu	1.47014	0.513799	FALSE	6.35685	1.03619e-10	TRUE		27	1.69202	2	42.5731	2	39.3895	4	0.612503	0	0	0	0
Eab7_1534		Dynamin family protein	3585	Tu	1.70709	1.41019e-15	TRUE	0.810832	0.00232628	FALSE		7771	197.24	9	77.5935	21	167.512	974	60.4066	20	100	6	39.7266
Eab7_1535		transcriptional regulator, LysR family	750	pseudo	0.141554	0.986295	FALSE	0.673538	0.332982	FALSE		194	23.5368	0	0	1	38.129	72	21.3445	1	23.9	0	0
Eab7_1536	yfjQ	metal ion transporter YfjQ	957	Tu	0.319483	0.56432	FALSE	2.38097	7.40777e-09	TRUE		558	53.0554	4	129.187	0	0	183	42.5161	0	0	1	24.8032
Eab7_1537		hypothetical protein	549	Tu	-2.7826	1.47095e-31	TRUE	-0.326354	0.192623	FALSE		152	25.1929	0	0	1	52.0888	428	173.335	2	65.3006	0	0
Eab7_1538	yurR	YurR oxidoreductase	1110	Op-1-2	0.675204	0.135721	FALSE	-0.00197224	0.461138	FALSE		515	42.2174	3	83.5353	3	77.2885	132	26.4403	6	96.8919	3	64.153
Eab7_1539		Nucleic acid-binding proteins superfamily	339	Op-2-2	-0.0796074	0.535033	FALSE	-6.72465	1.80042e-14	TRUE		111	29.7941	0	0	0	0	48	31.4816	2	105.752	0	0
Eab7_1540		transposase IS3/IS911 family protein	1484	pseudo	2.00098	1.88052e-05	TRUE	5.38059	4.31466e-06	TRUE		724	44.3928	2	41.6551	0	0	74	11.087	0	0	0	0
Eab7_1541		Methyltransferase	1062	Tu	-0.283793	0.853081	FALSE	NA	NA	FALSE		8	0.685445	0	0	0	0	4	0.837433	0	0	0	0
Eab7_1542	guaC	GMP reductase	984	Op-1-3	-0.138981	0.407172	FALSE	1.23237	1.29779e-05	TRUE		355	32.8277	4	125.643	3	87.1852	160	36.1526	1	18.2165	3	72.3677
Eab7_1543		Nudix family protein	522	Op-2-3	0.0330953	0.729426	FALSE	NA	NA	FALSE		215	37.4779	0	0	0	0	86	36.6305	0	0	0	0
Eab7_1544	yjcK	Ribosomal-protein-alanine acetyltransferase	537	Op-3-3	0.133073	0.970222	FALSE	7.35808	4.31023e-19	TRUE		142	24.0614	1	57.5569	2	106.506	53	21.944	0	0	0	0
Eab7_1545		Hypothetical protein	255	Tu	NA	NA	FALSE	NA	NA	FALSE		1	0.356835	0	0	0	0	0	0	0	0	0	0
Eab7_1546	csp1	Cold shock protein Csp1	201	Tu	2.61835	0	TRUE	1.94459	0	TRUE		40181	18190	89	13685.7	98	13942.7	2678	2962.3	54	4815.67	20	2361.85
Eab7_1547	csp2	Cold shock protein Csp2	201	Tu	3.60924	0	TRUE	2.16977	5.43852e-194	TRUE		103503	46855.9	15	2306.57	11	1565	3471	3839.49	7	624.254	2	236.185
Eab7_1548	csp3	Cold shock protein Csp3	201	Tu	2.65159	0	TRUE	2.30616	0	TRUE		40442	18308.1	95	14608.3	86	12235.4	2634	2913.63	41	3656.34	15	1771.39
Eab7_1549	csp4	Cold shock protein Csp4	201	Tu	2.59065	0	TRUE	2.46016	0	TRUE		30512	13812.8	30	4613.15	25	3556.81	2073	2293.07	14	1248.51	2	236.185
Eab7_1550	serC	Phosphoserine aminotransferase	885	pseudo	1.48595	0.000339523	TRUE	-0.0170019	0.526424	FALSE		486	49.969	1	34.9244	2	64.6254	71	17.8373	1	20.2542	3	80.4631
Eab7_1551	serA	D-3-phosphoglycerate dehydrogenase	1158	Op-2-3	1.73185	2.44601e-10	TRUE	0.973701	8.1256e-07	TRUE		1542	121.167	7	186.836	10	246.95	190	36.4804	5	77.3964	7	143.486
Eab7_1552		Hypothetical protein	1206	Op-3-3	1.50479	6.21755e-13	TRUE	1.27388	3.15589e-09	TRUE		2614	197.227	7	179.4	8	189.697	377	69.5038	1	14.8632	7	137.775
Eab7_1553	nplT	Neopullulanase	1785	Tu	-0.245419	0.517159	FALSE	1.78668	0.0151678	FALSE		202	10.2972	2	34.6309	0	0	98	12.2068	1	10.042	0	0
Eab7_1554	yeeI	UPF0082 protein yeeI	792	Tu	0.48327	0.000323935	TRUE	-0.688419	1.39667e-14	TRUE		4946	568.246	9	351.228	5	180.535	1448	406.498	18	407.386	15	449.557
Eab7_1555		hypothetical protein	294	Tu	0.96836	3.48728e-08	TRUE	1.92932	1.591e-14	TRUE		851	263.384	2	210.259	1	97.2679	178	134.613	0	0	1	80.7368
Eab7_1556	mrpA	Na+/H+ antiporter subunit A	2406	Op-1-7	0.723283	0.308557	FALSE	1.66438	1.91729e-06	TRUE		444	16.7917	7	89.9238	5	59.428	110	10.1651	5	37.2506	1	9.86559
Eab7_1557	mrpB	Na+/H+ antiporter subunit B	441	Op-2-7	-0.041715	0.791981	FALSE	0.38086	0.55829	FALSE		38	7.84066	1	70.0863	0	0	16	8.0667	0	0	1	53.8245
Eab7_1558	mrpC	Na+/H+ antiporter subunit C	342	Op-3-7	0.668246	0.341819	FALSE	NA	NA	FALSE		66	17.56	0	0	0	0	17	11.0519	0	0	0	0
Eab7_1559	mrpD	Na+/H+ antiporter subunit D	1485	Op-4-7	0.61471	0.500164	FALSE	1.75891	0.000230353	TRUE		176	10.7843	3	62.4406	1	19.2571	47	7.03698	2	24.1414	0	0
Eab7_1560	mrpE	Na+/H+ antiporter subunit E	477	Op-5-7	1.12098	0.0848359	FALSE	-5.23189	3.56435e-06	TRUE		101	19.2668	0	0	0	0	19	8.85625	1	37.5786	0	0
Eab7_1561	mrpF	Na+/H+ antiporter subunit F	285	Op-6-7	2.96015	0.0419698	FALSE	6.76075	1.55776e-13	TRUE		19	6.06619	1	108.449	0	0	1	0.780135	0	0	0	0
Eab7_1562	mrpG	Na+/H+ antiporter subunit G	375	Op-7-7	1.07525	0.0594279	FALSE	6.36492	9.22949e-11	TRUE		103	24.9927	1	82.4215	0	0	20	11.8581	0	0	0	0
Eab7_1563	nsrR	HTH-type transcriptional regulator nsrR	447	Tu	0.100584	0.83923	FALSE	0.929427	0.00133706	FALSE		372	75.7256	2	138.291	1	63.9748	142	70.631	0	0	2	106.204
Eab7_1564	odhB	Dihydrolipoyllysine-residue succinyltransferase component of 2-oxoglutarate dehydrogenase complex	1260	Op-1-2	2.98017	2.97209e-33	TRUE	1.46964	4.51738e-16	TRUE		2912	210.295	8	196.242	15	340.438	151	26.6453	7	99.5833	5	94.1929
Eab7_1565	odhA	2-oxoglutarate dehydrogenase E1 component	2862	Op-2-2	2.77199	1.55717e-29	TRUE	1.23692	1.11722e-08	TRUE		6325	201.094	16	172.791	19	189.846	379	29.4431	10	62.631	11	91.2309
Eab7_1566	artM	Arginine transport ATP-binding protein ArtM	729	Op-1-3	-0.925629	1.84983e-06	TRUE	-0.326342	0.0443782	FALSE		476	59.4137	2	84.7958	1	39.2274	370	112.847	5	122.942	1	32.5605
Eab7_1567	artQ	Arginine transport system permease protein ArtQ	645	Op-2-3	-0.857095	9.84146e-10	TRUE	1.04182	0.0034286	FALSE		808	113.988	0	0	3	133.008	599	206.482	1	27.7907	1	36.801
Eab7_1568	artP	Arginine-binding extracellular protein ArtP	765	Op-3-3	-1.27128	4.12108e-16	TRUE	1.82488	5.62685e-09	TRUE		738	87.7814	2	80.8054	3	112.144	729	211.875	1	23.4314	1	31.0283
Eab7_1569		Alpha/beta hydrolase fold	933	Op-1-4	0.429612	0.000666088	TRUE	-0.464704	0.000415321	TRUE		7270	709.023	3	99.3829	4	122.601	2209	526.416	8	153.698	6	152.647
Eab7_1570		hypothetical protein	342	Op-2-4	0.00918208	0.485113	FALSE	2.37074	6.72026e-17	TRUE		391	104.03	3	271.124	0	0	159	103.368	1	52.4123	0	0
Eab7_1571	yocD	Carboxypeptidase yocD	1017	Op-3-4	-0.259839	0.0120918	FALSE	1.25399	6.78532e-11	TRUE		1600	143.155	5	151.957	11	309.306	784	171.4	7	123.378	3	70.0195
Eab7_1572	ydfQ	Thioredoxin-like protein ydfQ	348	Op-4-4	-1.02232	8.68978e-17	TRUE	-0.731196	0.00137172	FALSE		563	147.21	0	0	1	82.1746	468	299.007	0	0	2	136.417
Eab7_1573		hypothetical protein	369	Op-1-2	-0.0534975	0.670699	FALSE	NA	NA	FALSE		73	18.0013	0	0	0	0	31	18.6788	0	0	0	0
Eab7_1574	dhaS	Aldehyde dehydrogenase dhaS	1521	Op-2-2	-1.34888	0.0140717	FALSE	-3.55827	0.0167162	FALSE		117	6.99945	0	0	0	0	122	17.8339	1	11.785	0	0
Eab7_1575		Prokaryotic dksA/traR C4-type zinc finger	522	Op-1-2	1.75511	0.000225973	TRUE	8.399	1.87116e-34	TRUE		231	40.267	2	118.422	4	219.132	28	11.9262	0	0	0	0
Eab7_1576		Hypothetical protein	798	Op-2-2	1.77767	0.000482521	TRUE	5.27575	9.77187e-06	TRUE		310	35.3481	1	38.7319	0	0	37	10.3089	0	0	0	0
Eab7_1577	gltB	Glutamate synthase [NADPH] small chain	1467	Op-1-2	1.29219	1.51643e-05	TRUE	1.17815	6.45285e-06	TRUE		1502	93.1638	9	189.62	3	58.4801	251	38.0416	5	61.0941	3	48.5411
Eab7_1578	gltA	Glutamate synthase [NADPH] large chain	4479	Op-2-2	-0.0869186	0.385546	FALSE	0.730355	0.00718946	FALSE		2687	54.5876	12	82.808	25	159.616	1168	57.9798	14	56.0281	17	90.0921
Eab7_1579	yckB	ABC transporter extracellular-binding protein yckB	843	Tu	0.594134	0.000258325	TRUE	-2.53015	2.23661e-35	TRUE		3187	344.003	2	73.3288	0	0	864	227.877	8	170.107	9	253.416
Eab7_1580	yckA	Amino-acid ABC transporter permease protein yckA	687	Tu	0.504817	0.0203735	FALSE	-0.113842	0.189062	FALSE		1588	210.33	3	134.97	1	41.6256	458	148.226	6	156.55	1	34.5511
Eab7_1581	ykoW	Signaling protein ykoW	1839	Tu	-1.2372	0.0473921	FALSE	-0.620028	0.213692	FALSE		112	5.54171	1	16.807	0	0	108	13.0574	0	0	2	25.8147
Eab7_1582	azoR2	FMN-dependent NADH-azoreductase 2	630	Tu	-1.48134	0.298924	FALSE	-4.83086	6.25907e-05	TRUE		7	1.01103	0	0	0	0	8	2.82335	1	28.4524	0	0
Eab7_1583		Hypothetical protein	204	Op-1-2	-0.688729	1.55651e-13	TRUE	NA	NA	FALSE		570	254.245	0	0	0	0	376	409.8	0	0	0	0
Eab7_1584	xre	HTH-type transcriptional regulator xre	867	Op-2-2	-1.07798	1.56012e-05	TRUE	-4.37016	0.000793876	TRUE		338	35.4736	0	0	0	0	292	74.8822	1	20.6747	0	0
Eab7_1585		hypothetical protein	198	Tu	1.19066	0.00371928	FALSE	NA	NA	FALSE		106	48.7134	0	0	0	0	19	21.3355	0	0	0	0
Eab7_1586	patB	Cystathionine beta-lyase PatB	1179	Tu	0.215245	0.822975	FALSE	1.0484	0.000665454	TRUE		661	51.0147	4	104.862	3	72.7653	233	43.9397	3	45.6107	2	40.2657
Eab7_1587	opuE	Osmoregulated proline transporter	1473	Tu	0.983043	0.00247052	FALSE	3.70372	4.26021e-16	TRUE		1246	76.9702	2	41.9662	6	116.484	258	38.9432	1	12.169	0	0
Eab7_1588		hypothetical protein	315	Tu	0.441206	0.000876017	TRUE	0.976426	4.27881e-19	TRUE		2173	627.706	7	686.846	8	726.267	655	462.323	6	341.429	5	376.772
Eab7_1589		Hypothetical protein	609	Op-1-3	0.515148	0.00285193	FALSE	-0.196435	2.59464e-05	TRUE		2207	329.756	4	203.009	18	845.224	632	230.736	13	382.636	21	818.504
Eab7_1590	ypdP	Protein YpdP	699	Op-2-3	0.981077	5.12335e-16	TRUE	-1.32331	1.50163e-13	TRUE		4259	554.419	2	88.4351	1	40.911	883	280.865	6	153.863	5	169.79
Eab7_1591	pilZ	Type IV pilus assembly PilZ	357	Op-3-3	0.69226	3.74302e-09	TRUE	-0.752873	4.57001e-21	TRUE		2440	621.912	5	432.886	3	240.309	618	384.888	12	602.521	8	531.913
Eab7_1592	malL	Oligo-1,6-glucosidase	1695	Tu	4.12161	2.21415e-44	TRUE	7.83845	4.10517e-25	TRUE		3998	214.625	7	127.644	6	101.227	94	12.3303	0	0	0	0
Eab7_1593		hypothetical protein	420	not-found	1.21068	0.418005	FALSE	-5.41549	7.50179e-07	TRUE		17	3.68305	0	0	0	0	3	1.58813	1	42.6786	0	0
Eab7_1594	thyA	Thymidylate synthase	549	Tu	-0.803516	1.26243e-05	TRUE	-7.14139	2.40759e-18	TRUE		399	66.1314	0	0	0	0	285	115.422	3	97.9508	1	43.2361
Eab7_1595	fumC	Fumarate hydratase class II	1395	Tu	-0.970868	5.84337e-27	TRUE	-1.33219	1.43106e-23	TRUE		4195	273.631	5	110.782	6	122.997	3365	536.322	18	231.29	21	357.325
Eab7_1596	yrkA	UPF0053 protein yrkA	1320	Tu	0.381508	0.868362	FALSE	-3.76341	0.00889457	FALSE		35	2.41269	0	0	0	0	11	1.85282	1	13.5795	0	0
Eab7_1597	rnhA	Ribonuclease H	396	Tu	0.623177	0.0126301	FALSE	-0.660462	1.20855e-06	TRUE		621	142.693	2	156.101	1	72.214	165	92.641	4	181.061	3	179.823
Eab7_1598		Hypothetical protein	676	pseudo	0.638906	0.151051	FALSE	1.08059	0.00265835	FALSE		331	44.5542	1	45.722	2	84.6058	87	28.6146	1	26.5163	1	35.1133
Eab7_1599		Hypothetical protein	135	Tu	0.460879	0.480578	FALSE	NA	NA	FALSE		37	24.9388	0	0	0	0	11	18.1165	0	0	0	0
Eab7_1600		CMP/dCMP deaminase zinc-binding	573	Op-1-3	-2.02797	1.70811e-56	TRUE	-1.23687	3.73571e-18	TRUE		686	108.937	2	107.882	2	99.8142	1145	444.289	13	406.675	2	82.8503
Eab7_1601	yaaN	Toxic anion resistance protein YaaN	1221	Op-2-3	-1.85041	1.13957e-224	TRUE	-1.09355	4.02243e-98	TRUE		7518	560.266	33	835.353	32	749.465	11095	2020.35	139	2040.6	69	1341.38
Eab7_1602		5-bromo-4-chloroindolyl phosphate hydrolysis protein	747	Op-3-3	-1.50258	0	TRUE	-0.858003	3.91702e-38	TRUE		15456	1882.71	8	331.01	17	650.796	17923	5334.64	49	1175.8	19	603.743
Eab7_1603		Transposase, IS605 OrfB family	1173	Tu	-1.42515	1.30678e-10	TRUE	-0.542933	0.182525	FALSE		545	42.2772	0	0	1	24.3792	599	113.539	1	15.2813	1	20.2358
Eab7_1604	bmrU	Lipid kinase BmrU	681	Op-1-3	-0.189121	0.083624	FALSE	-1.48736	1.0554e-11	TRUE		763	101.949	0	0	2	83.9846	356	116.23	1	26.3216	6	209.133
Eab7_1605	opuCD	Glycine betaine/carnitine/choline transport system permease protein opuCD	1518	Op-2-3	-0.771751	5.96009e-05	TRUE	-2.72302	8.67494e-24	TRUE		1009	60.4821	1	20.3611	1	18.8384	705	103.26	10	118.083	9	140.731
Eab7_1606	opuBA	Choline transport ATP-binding protein OpuBA	732	Op-3-3	-0.511487	0.0144734	FALSE	-0.527989	0.000612908	TRUE		384	47.734	4	168.897	0	0	224	68.038	2	48.9754	6	194.562
Eab7_1607		hypothetical protein	207	Op-1-3	-4.2239e-05	0.176792	FALSE	0.318463	0.0886055	FALSE		777	341.553	4	597.258	4	552.594	318	341.563	8	692.754	2	229.339
Eab7_1608		NUDIX hydrolase	612	Op-2-3	-0.222348	0.198827	FALSE	-0.895163	1.23134e-07	TRUE		310	46.0912	3	151.51	0	0	148	53.7681	3	87.8677	5	193.927
Eab7_1609	yvfG	Protein YvfG	222	Op-3-3	-1.28931	6.53772e-05	TRUE	7.12122	1.15707e-16	TRUE		50	20.4939	1	139.226	0	0	50	50.0762	0	0	0	0
Eab7_1610	yhjG	Aromatic compound monooxygenase yhjG	1575	Op-1-2	-0.157541	0.738232	FALSE	NA	NA	FALSE		81	4.67963	0	0	0	0	37	5.22319	0	0	0	0
Eab7_1611		Hypothetical protein	309	Op-2-2	0.808683	0.000414939	TRUE	0.750149	8.76041e-05	TRUE		535	157.544	3	300.078	2	185.092	125	89.9428	1	58.0097	3	230.453
Eab7_1612	gpsB	Cell cycle protein gpsB	321	Op-1-4	0.615743	1.1043e-06	TRUE	0.924464	7.01145e-11	TRUE		1977	560.414	6	577.721	3	267.259	528	365.716	4	223.365	3	221.838
Eab7_1613	ypsA	UPF0398 protein ypsA	561	Op-2-4	0.297739	0.160616	FALSE	-0.567128	4.80684e-07	TRUE		2526	409.711	4	220.378	2	101.949	841	333.31	7	223.663	6	253.868
Eab7_1614	yprB	Protein YprB	1185	Op-3-4	0.384269	0.307318	FALSE	0.491791	0.102252	FALSE		1164	89.3803	3	78.2483	7	168.926	365	68.484	5	75.6329	5	100.155
Eab7_1615	yprA	ATP-dependent helicase yprA	2262	Op-4-4	0.233674	0.695056	FALSE	0.362311	0.419066	FALSE		2399	96.5039	7	95.6483	5	63.2112	835	82.0745	5	39.622	8	83.9491
Eab7_1616	ponA	Penicillin-binding protein 1A/1B	2701	pseudo	0.261422	0.145949	FALSE	0.658192	1.21596e-11	TRUE		22567	760.25	81	926.899	99	1048.16	7705	634.253	80	530.915	82	720.623
Eab7_1617	recU	Holliday junction resolvase recU	609	Op-2-2	1.06987	4.13541e-15	TRUE	2.28849	4.7622e-35	TRUE		2929	437.632	3	152.257	10	469.569	571	208.465	3	88.3005	1	38.9764
Eab7_1618		hypothetical protein	294	Tu	2.27323	6.4069e-29	TRUE	2.33475	1.31512e-18	TRUE		815	252.242	2	210.259	1	97.2679	69	52.1815	1	60.9694	0	0
Eab7_1619		Hypothetical protein	246	Op-1-2	-1.33037	2.15917e-80	TRUE	-1.2641	7.88345e-22	TRUE		1167	431.661	1	125.643	1	116.247	1201	1085.48	4	291.463	3	289.471
Eab7_1620		hypothetical protein	888	Op-2-2	1.17073	2.59384e-12	TRUE	0.458051	0.0593514	FALSE		2855	292.55	7	243.645	5	161.018	519	129.948	4	80.7433	8	213.843
Eab7_1621	nth	Endonuclease III	669	Op-1-10	1.37079	2.22777e-08	TRUE	0.239994	0.523668	FALSE		1030	140.094	6	277.203	9	384.71	163	54.1722	9	241.144	9	319.327
Eab7_1622	dnaD	DNA replication protein dnaD	579	Op-2-10	1.43565	8.9134e-26	TRUE	0.777995	1.53929e-06	TRUE		2895	454.964	7	373.673	6	296.339	438	168.194	6	185.751	5	204.979
Eab7_1623	asnS	Asparaginyl-tRNA synthetase	1299	Op-3-10	0.414408	0.00349784	FALSE	-0.195888	2.97944e-08	TRUE		8288	580.561	36	856.575	44	968.635	2545	435.605	80	1103.93	54	986.742
Eab7_1624	aspB	Aspartate aminotransferase	1182	Op-4-10	0.00174897	0.0466496	FALSE	-0.038756	0.0105478	FALSE		9864	759.352	26	679.873	25	604.838	4032	758.434	42	636.929	34	682.779
Eab7_1625		Hypothetical protein	468	Op-5-10	-0.172001	0.000356285	TRUE	-0.67952	3.47732e-24	TRUE		2492	484.518	6	396.257	9	549.938	1149	545.869	25	957.532	11	557.912
Eab7_1626	ypmA	Protein ypmA	171	Op-6-10	-0.407205	8.84493e-06	TRUE	0.204861	0.730705	FALSE		433	230.409	1	180.749	3	501.697	235	305.553	3	314.474	2	277.621
Eab7_1627	dinG	Bifunctional ATP-dependent DNA helicase/DNA polymerase III subunit epsilon	2814	Op-7-10	1.52239	1.79766e-21	TRUE	1.15019	1.93272e-13	TRUE		10459	338.2	24	263.608	42	426.817	1490	117.727	25	159.248	18	151.833
Eab7_1628	panD	Aspartate 1-decarboxylase	384	Op-8-10	0.709281	0.000800463	TRUE	0.133842	0.802075	FALSE		803	190.279	4	321.959	3	223.412	201	116.38	8	373.438	2	123.628
Eab7_1629	panC	Pantothenate synthetase	831	Op-9-10	0.745682	0.000470881	TRUE	1.01164	2.88685e-06	TRUE		1688	184.833	6	223.163	4	137.65	412	110.233	3	64.7112	4	114.256
Eab7_1630	panB	3-methyl-2-oxobutanoate hydroxymethyltransferase	840	Op-10-10	-0.0191337	0.273472	FALSE	-0.21731	0.0094555	FALSE		1618	175.27	5	183.977	5	170.219	671	177.606	14	298.75	4	113.032
Eab7_1631	birA	Bifunctional protein BirA	972	Op-1-3	1.08035	7.40981e-07	TRUE	-0.253646	0.0274323	FALSE		1824	170.752	2	63.5969	5	147.103	353	80.7464	7	129.09	5	122.102
Eab7_1632	cca	CCA-adding enzyme	1146	Op-2-3	1.53504	8.24039e-10	TRUE	1.08676	1.21472e-08	TRUE		1749	138.871	7	188.793	11	274.489	247	47.9211	6	93.8482	6	124.275
Eab7_1633	ypjH	Glycosyltransferase ypjH	1149	Op-3-3	1.83176	2.90591e-12	TRUE	0.821609	0.000502451	TRUE		1705	135.024	6	161.4	6	149.33	196	37.9272	2	31.201	7	144.61
Eab7_1634	ypjC	UPF0750 membrane protein ypjC	888	Tu	1.84739	4.63561e-44	TRUE	1.94565	8.30845e-49	TRUE		5170	529.767	18	626.515	15	483.053	588	147.224	5	100.929	7	187.113
Eab7_1635	yugP	Membrane protease yugP	681	Op-1-5	1.01312	1.05177e-05	TRUE	-0.0521297	0.0791511	FALSE		1149	153.525	8	363.091	4	167.969	233	76.0718	9	236.894	9	313.7
Eab7_1636	ypjA	Protein YpjA	600	Op-2-5	0.281522	0.731811	FALSE	0.268737	0.813478	FALSE		202	30.6343	0	0	1	47.6613	68	25.1984	0	0	1	39.561
Eab7_1637	qcrC	Menaquinol-cytochrome c reductase cytochrome b/c subunit	792	Op-3-5	-1.69476	4.66494e-261	TRUE	-1.2596	2.77502e-116	TRUE		7040	808.826	18	702.456	19	686.033	9327	2618.37	82	1855.87	49	1468.55
Eab7_1638	qcrB	Menaquinol-cytochrome c reductase cytochrome b subunit	672	Op-4-5	-1.57024	4.44465e-171	TRUE	-0.928416	9.31714e-41	TRUE		4682	633.971	14	643.918	6	255.328	5690	1882.6	39	1040.29	19	671.125
Eab7_1639	qcrA	Menaquinol-cytochrome c reductase iron-sulfur subunit	507	Op-5-5	-1.64366	2.56046e-193	TRUE	-0.523485	7.85594e-30	TRUE		3584	643.232	16	975.403	16	902.462	4583	2009.82	30	1060.65	35	1638.62
Eab7_1640	ypiF	Protein YpiF	441	Tu	-1.98701	1.0571e-199	TRUE	-1.56707	1.46311e-29	TRUE		2015	415.761	2	140.173	1	64.8453	3269	1648.13	7	284.524	6	322.947
Eab7_1641	ypiB	UPF0302 protein	528	Op-1-6	-0.11009	0.0424755	FALSE	-0.307155	0.000258442	TRUE		1424	245.405	3	175.614	5	270.803	629	264.869	7	237.642	7	314.69
Eab7_1642	ypiA	TPR repeat-containing protein ypiA	1263	Op-2-6	0.302247	0.27461	FALSE	-0.490809	3.50929e-10	TRUE		3254	234.435	16	391.551	11	249.061	1080	190.123	29	411.58	26	488.64
Eab7_1643	aroA	3-phosphoshikimate 1-carboxyvinyltransferase	1212	Op-3-6	0.0625738	0.479163	FALSE	-0.00289036	0.139778	FALSE		3797	285.066	13	331.522	13	306.731	1488	272.97	30	443.688	10	195.847
Eab7_1644	aroB	3-dehydroquinate synthase	1059	Op-4-6	-0.359483	0.00144738	FALSE	-1.26307	6.65441e-39	TRUE		1676	144.008	7	204.303	9	243.032	880	184.757	29	490.864	26	582.769
Eab7_1645	aroC	Chorismate synthase	1164	Op-5-6	-0.336453	2.58227e-05	TRUE	-1.06887	1.25936e-38	TRUE		3555	277.904	11	292.087	14	343.947	1837	350.89	35	538.982	39	795.299
Eab7_1646	cheR	Chemotaxis protein methyltransferase	774	Op-6-6	-0.549874	4.49594e-09	TRUE	-0.74595	1.516e-13	TRUE		2058	241.942	5	199.665	6	221.68	1233	354.19	8	185.271	17	521.347
Eab7_1647	ndk	Nucleoside diphosphate kinase	417	Op-1-4	0.966772	2.57399e-19	TRUE	-0.935709	3.71837e-11	TRUE		3214	701.322	2	148.24	1	68.5774	673	358.834	7	300.899	2	113.845
Eab7_1648	hepT	Heptaprenyl diphosphate synthase component 2	963	Op-2-4	0.331968	0.0356036	FALSE	-0.104402	0.00361001	FALSE		6505	614.651	17	545.625	13	386.041	2115	488.313	26	483.956	21	517.621
Eab7_1649	ubiE	Demethylmenaquinone methyltransferase	708	Op-3-4	0.30925	0.119575	FALSE	-0.337483	3.71448e-06	TRUE		3394	436.2	6	261.933	9	363.518	1121	352.036	14	354.449	13	435.842
Eab7_1650		Heptaprenyl diphosphate synthase component I	579	Op-4-4	0.529062	7.17091e-05	TRUE	0.619232	3.62595e-06	TRUE		3466	544.7	9	480.436	12	592.679	983	377.476	8	247.668	11	450.955
Eab7_1651	hupA	DNA-binding protein HU	273	Op-1-4	0.193704	0.326264	FALSE	0.188141	0.492658	FALSE		6408	2135.83	32	3622.93	43	4504.25	2293	1867.48	57	3742.58	39	3390.95
Eab7_1652	yphF	Protein YphF	735	Op-2-4	2.37281	3.32016e-126	TRUE	2.64997	5.06358e-153	TRUE		8821	1092.04	27	1135.4	31	1206.12	697	210.843	10	243.878	4	129.179
Eab7_1653	yphE	Protein YphE	177	not-found	2.64137	4.00016e-160	TRUE	0.15419	0.93027	FALSE		2363	1214.78	3	523.866	0	0	155	194.703	2	202.542	2	268.21
Eab7_1654	gpsA	Glycerol-3-phosphate dehydrogenase [NAD(P)+]	1029	Op-3-4	3.07486	1.73724e-108	TRUE	1.94047	3.1858e-129	TRUE		7803	690.007	46	1381.7	59	1639.66	379	81.8914	24	418.076	16	369.083
Eab7_1655	der	GTPase Der	1311	Op-4-4	2.92533	1.20115e-182	TRUE	1.81112	5.52045e-87	TRUE		17782	1234.2	49	1155.22	50	1090.65	958	162.472	19	259.783	21	380.22
Eab7_1656	rpsA	30S ribosomal protein S1	1134	Op-1-5	-0.0308328	4.66196e-05	TRUE	0.25622	0.0879641	FALSE		26250	2106.32	53	1444.56	70	1765.23	10975	2151.82	76	1201.32	71	1486.16
Eab7_1657	plsC	1-acyl-sn-glycerol-3-phosphate acyltransferase	600	Op-2-5	0.0822361	0.614299	FALSE	1.46253	3.09048e-16	TRUE		1609	244.013	6	309.081	5	238.306	622	230.491	4	119.5	2	79.1221
Eab7_1658	cmk	Cytidylate kinase	699	Op-3-5	0.41643	0.0333245	FALSE	-1.30224	4.06131e-24	TRUE		2335	303.96	2	88.4351	4	163.644	716	227.746	11	282.082	10	339.58
Eab7_1659	ypfA	Type IV pilus assembly PilZ	633	Op-4-5	0.351989	0.11476	FALSE	0.222089	0.821431	FALSE		1971	283.329	2	97.6559	1	45.1766	632	221.987	3	84.9526	1	37.4986
Eab7_1660	prsW	Protease prsW	657	Op-5-5	1.05324	1.89212e-07	TRUE	0.658903	0.0210943	FALSE		1435	198.744	3	141.133	2	87.0525	283	95.7714	0	0	4	144.515
Eab7_1661	ansA	L-asparaginase	966	Tu	-0.256982	0.0673255	FALSE	-0.215884	0.0455347	FALSE		820	77.2403	2	63.9919	5	148.016	401	92.2958	4	74.2236	7	172.004
Eab7_1662	ypdA	Protein YpdA	1050	Tu	-0.881441	9.12119e-29	TRUE	-1.28494	6.50527e-48	TRUE		4121	357.125	8	235.49	11	299.585	3107	657.91	34	580.429	32	723.402
Eab7_1663	gudB	NAD-specific glutamate dehydrogenase	1266	Tu	0.33017	0.00441515	FALSE	0.627427	1.04557e-10	TRUE		15992	1149.41	42	1025.39	44	993.884	5206	914.292	42	594.668	38	712.474
Eab7_1664	ddl	D-alanine--D-alanine ligase	945	Tu	1.2966	8.31396e-24	TRUE	0.68745	6.8939e-08	TRUE		5198	500.509	15	490.604	21	635.483	866	203.751	17	322.46	15	376.772
Eab7_1665	mecA2	Adapter protein mecA 2	591	Op-1-5	1.18178	2.14123e-40	TRUE	1.80816	2.35216e-111	TRUE		6746	1038.64	23	1202.85	35	1693.55	1217	457.844	18	545.939	7	281.144
Eab7_1666		Transcriptional regulator, MerR	885	Op-2-5	-0.132856	0.0216133	FALSE	0.947982	2.1364e-21	TRUE		2565	263.725	20	698.488	31	1001.69	1151	289.166	21	425.339	17	455.958
Eab7_1667		Hypothetical protein	195	Op-3-5	-0.407075	0.000621727	TRUE	0.786032	4.20278e-05	TRUE		293	136.723	3	475.509	0	0	159	181.291	3	275.769	0	0
Eab7_1668	recS	ATP-dependent DNA helicase recS	1434	Op-4-5	-1.41738	1.65746e-06	TRUE	-1.24441	1.29108e-11	TRUE		375	23.7952	3	64.6613	3	59.8259	410	63.5696	13	162.5	8	132.422
Eab7_1669	recQ	ATP-dependent DNA helicase recQ	1014	Op-5-5	-1.88732	1.49167e-13	TRUE	-1.76533	6.02354e-17	TRUE		317	28.4465	0	0	3	84.6058	480	105.249	7	123.743	7	163.862
Eab7_1670	fer	Ferredoxin	294	Tu	0.815352	4.2017e-31	TRUE	0.720604	3.88732e-15	TRUE		5392	1668.82	12	1261.55	9	875.411	1254	948.342	12	731.633	7	565.158
Eab7_1671	yufQ	ABC transporter permease protein yufQ	960	Op-1-4	1.39519	3.02536e-05	TRUE	0.595096	0.0483548	FALSE		797	75.543	3	96.5877	4	119.153	124	28.7187	5	93.3594	2	49.4513
Eab7_1672	yufP	ABC transporter permease protein yufP	1074	Op-2-4	1.88857	2.06028e-13	TRUE	-0.25391	0.0724757	FALSE		1683	142.589	3	86.3354	2	53.2528	186	38.5055	6	100.14	3	66.3034
Eab7_1673	yufO	ABC transporter ATP-binding protein YufO	1530	Op-3-4	0.898571	4.45873e-06	TRUE	0.00782065	0.522779	FALSE		3576	212.674	4	80.8054	3	56.0721	785	114.076	5	58.5784	5	77.5706
Eab7_1674	tcsA	CD4+ T-cell-stimulating antigen	1074	Op-4-4	0.989344	1.29974e-32	TRUE	-0.707541	5.60508e-19	TRUE		13835	1172.15	17	489.234	7	186.385	2852	590.418	33	550.768	25	552.528
Eab7_1675	ymfC	HTH-type transcriptional regulator ymfC	720	Tu	0.756227	1.00246e-47	TRUE	-0.531765	5.22991e-15	TRUE		24371	3079.98	11	472.207	10	397.177	5905	1823.48	24	597.5	20	659.351
Eab7_1676	yufN	Lipoprotein yufN	1020	Tu	-2.93764	2.43684e-66	TRUE	-2.46769	9.61677e-63	TRUE		523	46.6562	1	30.302	4	112.144	1640	357.485	21	369.044	18	418.882
Eab7_1677	ftsK	DNA translocase ftsK	2169	Op-1-2	0.746298	6.68008e-05	TRUE	-0.372899	1.68687e-05	TRUE		5718	239.879	17	242.249	17	224.133	1395	142.998	36	297.51	28	306.42
Eab7_1678	rnjB	Ribonuclease J 2	1665	Op-2-2	1.25939	9.72568e-87	TRUE	-0.0742807	4.49173e-05	TRUE		37156	2030.59	55	1020.99	77	1322.49	6352	848.225	110	1184.23	90	1283.06
Eab7_1679		D-alanyl-D-alanine carboxypeptidase	663	Op-1-5	0.260878	0.358509	FALSE	0.461112	0.0144201	FALSE		2231	306.192	6	279.711	9	388.191	762	255.538	10	270.362	6	214.811
Eab7_1680	femX	Aminoacyltransferase femX	1260	Op-2-5	0.843293	0.00183815	FALSE	0.817091	1.79366e-08	TRUE		1552	112.08	16	392.484	19	431.221	354	62.4665	13	184.94	15	282.579
Eab7_1681	murE	UDP-N-acetylmuramoyl-L-alanyl-D-glutamate--2,6-diaminopimelate ligase	1464	Op-3-5	0.898495	0.000136876	TRUE	0.600531	0.000118311	TRUE		2364	146.931	25	527.802	14	273.466	519	78.8208	18	220.389	19	308.057
Eab7_1682	ymxG	Zinc protease ymxG	1224	Op-4-5	-0.357941	0.032684	FALSE	0.0399443	0.521416	FALSE		877	65.1967	5	126.258	4	93.4535	460	83.5586	4	58.5784	8	155.141
Eab7_1683	pnp	Polyribonucleotide nucleotidyltransferase	2220	Op-5-5	1.20783	2.46027e-30	TRUE	1.09458	1.93317e-27	TRUE		18005	737.985	57	793.586	67	863.055	3190	319.486	59	476.385	28	299.381
Eab7_1684	rpsO	30S ribosomal protein S15	270	Tu	0.619155	1.73912e-51	TRUE	1.50904	1.18879e-237	TRUE		15703	5292.08	41	4693.45	35	3706.99	4184	3445.42	14	929.445	23	2022.01
Eab7_1685	ribC	Riboflavin biosynthesis protein ribC	930	Op-1-8	1.09377	3.00524e-09	TRUE	1.25402	4.38997e-12	TRUE		2446	239.321	11	365.579	5	153.746	469	112.126	6	115.645	4	102.093
Eab7_1686	truB	tRNA pseudouridine synthase B	909	Op-2-8	1.39627	1.12604e-10	TRUE	1.68753	8.36901e-14	TRUE		1801	180.284	5	170.011	6	188.757	280	68.4871	3	59.1584	2	52.2258
Eab7_1687	rbfA	Ribosome-binding factor A	342	Op-3-8	1.98968	0	TRUE	2.4695	0	TRUE		16963	4513.19	30	2711.24	31	2592.1	1748	1136.4	9	471.711	7	485.837
Eab7_1688	infB	Translation initiation factor IF-2Translation initiation factor IF-2	2169	Op-4-8	1.95121	1.52833e-220	TRUE	2.37943	0	TRUE		60227	2526.62	217	3092.23	198	2610.49	6374	653.382	77	636.342	42	459.63
Eab7_1689	ylxQ	Ribosomal protein ylxQ	303	Op-5-8	2.64192	6.96945e-249	TRUE	3.85357	0	TRUE		6314	1896.14	27	2754.19	22	2076.33	414	303.789	3	177.475	2	156.677
Eab7_1690	ylxR	Protein YlxR	270	Op-6-8	2.21865	6.45044e-35	TRUE	3.0189	3.4677e-176	TRUE		944	318.138	12	1373.69	9	953.225	83	68.3485	3	199.167	1	87.9134
Eab7_1691	nusA	Transcription elongation protein NusA	1125	Op-7-8	2.77838	4.76769e-276	TRUE	3.01373	2.54865e-254	TRUE		24526	1983.73	60	1648.43	68	1728.52	1463	289.139	13	207.133	10	210.992
Eab7_1692	rimP	Ribosome maturation factor rimP	468	Op-8-8	2.73003	1.82957e-153	TRUE	3.64413	1.3994e-144	TRUE		5755	1118.94	13	858.558	12	733.25	355	168.654	2	76.6026	1	50.7193
Eab7_1693	polC	DNA polymerase III polC-type	4290	Op-1-8	0.694478	0.0012385	FALSE	0.00489125	0.271604	FALSE		8739	185.358	31	223.345	25	166.648	2210	114.538	48	200.559	34	188.122
Eab7_1694	proS	Prolyl-tRNA synthetase	1701	Op-2-8	-0.0031159	0.056632	FALSE	-0.231035	1.84518e-06	TRUE		12191	652.142	37	672.31	26	437.105	5000	653.552	60	632.275	48	669.816
Eab7_1695	rasP	Zinc metalloprotease rasP	1242	Op-3-8	0.403526	0.0196965	FALSE	-0.304437	2.09305e-07	TRUE		5475	401.116	20	497.715	18	414.446	1694	303.254	37	533.998	31	592.46
Eab7_1696	dxr	1-deoxy-D-xylulose 5-phosphate reductoisomerase	1155	Op-4-8	0.945377	2.77289e-15	TRUE	1.06916	2.0168e-15	TRUE		7204	567.543	19	508.445	17	420.905	1531	294.719	10	155.195	14	287.717
Eab7_1697	cdsA	Phosphatidate cytidylyltransferase	801	Op-5-8	1.21035	1.2465e-13	TRUE	1.70984	4.04717e-26	TRUE		2714	308.308	9	347.282	10	357.013	480	133.237	3	67.1348	5	148.169
Eab7_1698	uppS	Undecaprenyl pyrophosphate synthase	738	Op-6-8	1.17538	2.53759e-29	TRUE	0.230139	0.649491	FALSE		6076	749.15	6	251.285	5	193.745	1101	331.7	9	218.598	5	160.817
Eab7_1699	frr	Ribosome-recycling factor	558	Op-7-8	-0.139743	4.7432e-11	TRUE	-0.959523	6.1079e-137	TRUE		12591	2053.21	36	1994.07	18	922.476	5677	2262.04	64	2055.91	85	3615.79
Eab7_1700	pyrH	Uridylate kinase	720	Op-8-8	-0.0301052	0.000846164	TRUE	-1.35694	4.90653e-196	TRUE		11295	1427.45	28	1201.98	20	794.354	4720	1457.55	69	1717.81	103	3395.66
Eab7_1701	tsf	Elongation factor Ts	882	Op-1-2	0.993133	7.3433e-71	TRUE	-0.376123	1.37551e-34	TRUE		25233	2603.2	52	1822.25	59	1912.94	5188	1307.81	122	2479.42	88	2368.28
Eab7_1702	rpsB	30S ribosomal protein S2	735	Op-2-2	1.62292	0	TRUE	0.675094	1.49463e-38	TRUE		53027	6564.73	85	3574.4	83	3229.29	7046	2131.42	86	2097.35	67	2163.75
Eab7_1703		Hypothetical protein	213	pseudo	1.93177	2.40014e-31	TRUE	3.15707	6.2297e-80	TRUE		811	346.456	5	725.542	2	268.514	87	90.8143	0	0	1	111.44
Eab7_1704	sigD	RNA polymerase sigma-D factor	774	Op-2-31	2.6191	1.2313e-80	TRUE	2.14831	2.94265e-60	TRUE		5194	610.616	16	638.927	15	554.201	346	99.3916	5	115.795	5	153.337
Eab7_1705	cheD	Chemoreceptor glutamine deamidase CheD	483	Op-3-31	2.88677	3.1142e-98	TRUE	3.08677	2.57854e-178	TRUE		3542	667.281	23	1471.81	14	828.892	196	90.2243	2	74.2236	4	196.577
Eab7_1706	cheC	CheY-P phosphatase CheC	609	Op-4-31	2.70904	1.64265e-201	TRUE	2.571	9.76334e-78	TRUE		9954	1487.26	12	609.026	13	610.44	623	227.45	3	88.3005	3	116.929
Eab7_1707	cheW	Chemotaxis protein CheW	429	Op-5-31	2.56005	2.82185e-112	TRUE	2.70278	2.85497e-127	TRUE		4150	880.234	18	1296.84	9	599.932	288	149.262	3	125.35	3	165.99
Eab7_1708	cheA	Chemotaxis protein CheA	2001	Op-6-31	2.78075	5.37343e-121	TRUE	3.20687	1.03952e-124	TRUE		18925	860.59	59	911.333	44	628.814	1127	125.225	12	107.496	5	59.3119
Eab7_1709	ylxH	ylxH protein	855	Op-7-31	3.0036	4.12529e-92	TRUE	3.035	6.39444e-101	TRUE		5624	598.531	16	578.397	22	735.823	287	74.6329	5	104.825	2	55.5243
Eab7_1710	flhF	Flagellar biosynthesis protein flhF	1077	Op-8-31	2.46649	9.32517e-51	TRUE	3.81983	1.01204e-81	TRUE		4835	408.496	16	459.173	15	398.284	358	73.9064	1	16.6435	2	44.0791
Eab7_1711	flhA	Flagellar biosynthesis protein flhA	2025	Op-9-31	2.5041	2.0736e-44	TRUE	2.7249	1.29074e-70	TRUE		7763	348.829	36	549.477	34	480.143	560	61.4862	7	61.963	8	93.7743
Eab7_1712	flhB	Flagellar biosynthetic protein flhB	1092	Op-10-31	2.08683	8.78741e-32	TRUE	3.32847	1.29783e-51	TRUE		3768	313.975	12	339.649	10	261.875	363	73.9092	1	16.4148	2	43.4737
Eab7_1713	fliR	Flagellar biosynthetic protein fliR	768	Op-11-31	2.93775	2.89202e-79	TRUE	2.05388	7.52915e-61	TRUE		4437	525.697	19	764.653	14	521.295	237	68.6123	4	93.3594	7	216.349
Eab7_1714	fliQ	Flagellar biosynthetic protein FliQ	273	Op-12-31	3.33051	2.28258e-70	TRUE	10.5592	8.30672e-112	TRUE		1229	409.635	5	566.082	9	942.75	50	40.7213	0	0	0	0
Eab7_1715	fliP	Flagellar biosynthetic protein fliP	669	Op-13-31	2.67023	2.41358e-111	TRUE	2.3282	1.43024e-55	TRUE		6097	829.273	12	554.405	10	427.455	392	130.279	2	53.5874	4	141.923
Eab7_1716	fliZ	Flagellar biosynthetic protein fliZ	498	Op-14-31	2.07017	1.97663e-57	TRUE	2.27121	2.56145e-87	TRUE		3222	588.713	14	868.902	13	746.502	314	140.189	4	143.976	4	190.656
Eab7_1717	cheY	Chemotaxis protein CheY	366	Op-15-31	2.52715	5.97767e-78	TRUE	5.05843	3.83326e-179	TRUE		2479	616.315	11	928.931	9	703.199	176	106.917	1	48.9754	0	0
Eab7_1718	fliY	Flagellar motor switch phosphatase FliY	1089	Op-16-31	2.2917	3.08081e-65	TRUE	3.12588	1.22625e-131	TRUE		6975	582.806	32	908.226	29	761.53	583	119.03	5	82.3003	5	108.984
Eab7_1719	fliM	Flagellar motor switch protein FliM	984	Op-17-31	2.25334	1.07402e-45	TRUE	2.11414	1.50525e-94	TRUE		4462	412.612	33	1036.55	31	900.914	383	86.5403	10	182.165	11	265.348
Eab7_1720	fliL	Flagellar basal body-associated protein FliL	405	Op-18-31	2.07163	2.87344e-20	TRUE	2.94675	1.66477e-175	TRUE		873	196.14	21	1602.64	11	776.702	85	46.6636	3	132.778	3	175.827
Eab7_1721	flbD	Flagellar protein flbD	237	Op-19-31	2.33858	6.93663e-64	TRUE	2.67795	5.74748e-149	TRUE		1446	555.172	8	1043.31	10	1206.61	117	109.762	2	151.266	2	200.309
Eab7_1722	flgG	Flagellar basal-body rod protein flgG	897	Op-20-31	2.18671	3.32658e-63	TRUE	2.99573	1.58461e-194	TRUE		5929	601.446	29	999.258	50	1594.02	533	132.114	7	139.883	7	185.236
Eab7_1723	flgD	Flagellar hook capping protein	471	Op-21-31	2.21649	8.38253e-57	TRUE	2.97275	1.24583e-213	TRUE		2737	528.763	29	1903.05	16	971.44	241	113.766	3	114.172	5	251.981
Eab7_1724	fliK	Flagellar hook-length control protein	1170	Op-22-31	2.69818	9.03559e-87	TRUE	2.96797	3.0554e-142	TRUE		8167	635.161	38	1003.85	37	904.342	515	97.8669	4	61.2821	9	182.589
Eab7_1725		MgtE intracellular region	555	Op-23-31	2.30635	7.62339e-35	TRUE	2.19538	2.221e-61	TRUE		1837	301.178	11	612.593	11	566.783	152	60.8927	4	129.189	3	128.306
Eab7_1726	fliJ	Flagellar biosynthesis chaperone FliJ	435	Op-24-31	2.53594	1.77935e-94	TRUE	2.42496	2.96251e-61	TRUE		3571	746.978	8	568.424	7	460.178	252	128.803	2	82.4138	2	109.134
Eab7_1727	fliI	Flagellum-specific ATP synthase	1314	Op-25-31	2.08602	2.81361e-79	TRUE	2.51874	5.66532e-126	TRUE		11713	811.111	38	893.841	53	1153.45	1129	191.035	5	68.2078	16	289.03
Eab7_1728	fliH	Flagellar assembly protein fliH	717	Op-26-31	2.10379	9.67264e-105	TRUE	2.52556	1.03264e-106	TRUE		8392	1065.01	15	646.613	27	1076.87	799	247.766	8	200	3	99.3164
Eab7_1729	fliG	Flagellar motor switch protein FliG	1008	Op-27-31	1.4136	1.28942e-38	TRUE	2.35294	2.74527e-87	TRUE		7935	716.298	28	858.558	24	680.875	1219	268.88	9	160.045	6	141.289
Eab7_1730	fliF	Flagellar M-ring protein	1479	Op-28-31	1.36317	1.98402e-33	TRUE	2.03153	1.3433e-83	TRUE		10667	656.268	45	940.408	45	870.084	1697	255.11	18	218.154	14	224.687
Eab7_1731	fliE	Flagellar hook-basal body complex protein FliE	288	Op-29-31	0.983106	1.51487e-17	TRUE	0.749612	0.00161804	FALSE		1932	610.411	2	214.639	1	99.2943	400	308.803	3	186.719	0	0
Eab7_1732	flgC	Flagellar basal-body rod protein flgC	399	Op-30-31	1.63919	3.30779e-34	TRUE	1.77255	3.21758e-37	TRUE		2154	491.225	6	464.783	7	501.697	283	157.699	1	44.9248	4	237.961
Eab7_1733	flgB	Flagellar basal-body rod protein flgB	363	Op-31-31	1.16659	3.24194e-20	TRUE	1.54193	2.35977e-11	TRUE		2035	510.112	3	255.439	1	78.7789	371	227.239	1	49.3802	1	65.3901
Eab7_1734	codY	GTP-sensing transcriptional pleiotropic repressor CodY	780	Op-1-4	0.709044	5.05198e-09	TRUE	0.129232	0.681696	FALSE		4961	578.738	16	634.012	13	476.613	1242	354.031	23	528.558	16	486.905
Eab7_1735	hslU	ATP-dependent protease ATPase subunit HslU	1371	Op-2-4	0.867637	3.60858e-12	TRUE	0.43292	0.00116276	FALSE		7914	525.25	28	631.237	38	792.616	1775	287.856	33	431.455	36	623.281
Eab7_1736	hslV	ATP-dependent protease subunit HslV	552	Op-3-4	1.06454	7.32424e-15	TRUE	-0.664317	2.12611e-16	TRUE		2632	433.865	6	335.957	6	310.834	515	207.435	17	552.038	11	473.012
Eab7_1737	xerC	Tyrosine recombinase xerC	879	Op-4-4	1.04374	5.94878e-14	TRUE	-0.167993	0.00328165	FALSE		4060	420.286	9	316.465	9	292.8	806	203.874	19	387.457	11	297.045
Eab7_1738	trmFO	Methylenetetrahydrofolate--tRNA-uracil-5--methyltransferase TrmFO	1305	Op-1-9	0.595929	3.77104e-11	TRUE	0.0940077	0.306325	FALSE		16032	1117.85	39	923.69	38	832.703	4341	739.595	43	590.632	58	1054.96
Eab7_1739	topA	DNA topoisomerase 1	2097	Op-2-9	0.66065	2.78761e-10	TRUE	0.201118	0.701996	FALSE		18309	794.463	30	442.176	43	586.39	4740	502.568	57	487.232	36	407.496
Eab7_1740	smf	Smf	828	Op-3-9	0.118861	0.947188	FALSE	0.674568	0.355879	FALSE		191	20.9899	0	0	1	34.5371	72	19.3338	1	21.6486	0	0
Eab7_1741	sucD	Succinyl-CoA ligase [ADP-forming] subunit alpha	915	Op-4-9	1.00762	1.36826e-37	TRUE	0.339987	0.0118625	FALSE		13191	1311.79	27	912.042	33	1031.36	2685	652.436	36	705.246	32	830.133
Eab7_1742	sucC	Succinyl-CoA ligase [ADP-forming] subunit beta	1161	Op-5-9	0.838171	5.43517e-13	TRUE	0.312499	0.0929556	FALSE		7767	608.735	26	692.171	21	517.254	1778	340.498	26	401.421	28	572.459
Eab7_1743		Type III secretion system substrate exporter	261	Op-6-9	-0.329396	0.132856	FALSE	0.268716	0.535563	FALSE		105	36.6063	0	0	3	328.698	54	46.0011	0	0	3	272.835
Eab7_1744		Flagellar hook-length control protein FliK	879	Op-7-9	0.300399	0.558522	FALSE	-0.504506	0.000329149	TRUE		665	68.8399	2	70.3256	4	130.133	221	55.9008	6	122.355	6	162.025
Eab7_1745		Ribonuclease HII	660	Op-8-9	0.56293	0.0628514	FALSE	0.222147	0.754348	FALSE		740	102.022	4	187.322	2	86.6568	205	69.0597	6	162.955	2	71.9291
Eab7_1746	rbgA	Ribosome biogenesis GTPase A	867	Op-9-9	0.954805	2.61934e-20	TRUE	0.0622706	0.236159	FALSE		7237	759.533	11	392.144	22	725.639	1528	391.849	20	413.495	24	657.069
Eab7_1747	lepB	Signal peptidase I	540	Tu	0.80869	3.57953e-11	TRUE	0.0978364	0.451941	FALSE		3287	553.877	13	744.083	6	317.742	768	316.215	14	464.722	12	527.48
Eab7_1748	rplS	50S ribosomal protein L19	354	Tu	1.46808	7.86043e-259	TRUE	1.55373	0	TRUE		18218	4682.79	72	6286.39	86	6947.23	2695	1692.66	44	2227.97	34	2279.79
Eab7_1749	trmD	tRNA guanine-N1--methyltransferase	729	Op-1-5	-0.844611	9.62758e-42	TRUE	-0.734358	2.86616e-15	TRUE		4610	575.415	8	339.183	4	156.91	3388	1033.31	19	467.181	11	358.166
Eab7_1750	rimM	Ribosome maturation factor rimM	510	Op-2-5	-1.03454	5.3068e-58	TRUE	-0.602518	6.07259e-13	TRUE		2994	534.182	7	424.229	3	168.216	2510	1094.25	15	527.206	8	372.339
Eab7_1751	rpsP	30S ribosomal protein S16	276	Op-3-5	1.8735	0	TRUE	1.60003	3.75577e-245	TRUE		18435	6077.73	34	3807.52	39	4040.85	2059	1658.68	20	1298.91	15	1290.03
Eab7_1752	ffh	Signal recognition particle protein	1353	Op-4-5	2.02417	0	TRUE	2.09834	0	TRUE		68927	4635.53	175	3997.72	188	3973.53	6935	1139.63	69	914.135	54	947.359
Eab7_1753	ylxM	UPF0122 protein ylxM	321	Op-5-5	1.16784	9.61731e-103	TRUE	2.25332	6.71585e-104	TRUE		9794	2776.27	11	1059.16	10	890.865	1784	1235.68	6	335.047	1	73.9459
Eab7_1754	ftsY	Cell division ftsY like protein	1005	Op-1-2	0.392295	0.0618104	FALSE	-0.168752	9.85815e-05	TRUE		3098	280.493	17	522.823	19	540.635	966	213.71	22	392.388	34	803.03
Eab7_1755	smc	Chromosome partition protein Smc	3567	Op-2-2	-0.156707	0.00410896	FALSE	-0.719149	1.21858e-14	TRUE		13601	346.957	30	259.95	29	232.494	6205	386.77	62	311.564	75	499.088
Eab7_1756		Protein family UPF0435	201	Tu	0.983096	4.80143e-16	TRUE	-0.326296	0.000128746	TRUE		1222	553.2	2	307.543	1	142.272	253	279.859	5	445.896	1	118.093
Eab7_1757	rnc	Ribonuclease 3	771	Op-1-11	0.403303	0.0115677	FALSE	-0.801669	1.57849e-20	TRUE		3991	471.015	8	320.706	7	259.633	1235	356.145	21	488.23	17	523.376
Eab7_1758	acpP	Acyl carrier protein	240	Op-2-11	-0.218343	1.78248e-71	TRUE	0.554036	8.72717e-25	TRUE		23895	9059.48	25	3219.59	32	3812.9	11377	10539.8	35	2614.06	22	2175.86
Eab7_1759	fabG	3-oxoacyl-[acyl-carrier-protein] reductase FabG	732	Op-3-11	0.0164645	3.7856e-06	TRUE	0.852334	8.42205e-63	TRUE		40785	5069.87	89	3757.95	73	2851.86	16502	5012.34	78	1910.04	54	1751.06
Eab7_1760	fabD	Malonyl CoA-acyl carrier protein transacylase	921	Op-4-11	-0.26801	6.74233e-42	TRUE	0.944853	2.92112e-85	TRUE		40424	3993.81	119	3993.55	105	3260.22	19921	4809.13	89	1732.17	79	2036.04
Eab7_1761	plsX	Phosphate acyltransferase	996	Op-5-11	-0.491881	9.3969e-88	TRUE	0.777216	2.31922e-46	TRUE		36730	3355.59	94	2917.03	105	3014.72	21139	4718.89	93	1673.72	75	1787.4
Eab7_1762	fapR	Transcription factor fapR	570	Op-6-11	-0.730902	9.6493e-157	TRUE	0.580522	4.80773e-21	TRUE		18521	2956.63	50	2711.24	50	2508.49	12580	4907.05	62	1949.74	37	1540.8
Eab7_1763	recG	ATP-dependent DNA helicase recG	2031	Op-7-11	1.90139	5.85498e-17	TRUE	2.33035	3.99951e-21	TRUE		4089	183.195	14	213.054	10	140.801	448	49.0436	4	35.3028	3	35.0615
Eab7_1764	sdaAA	L-serine dehydratase, alpha chain	897	Op-8-11	-0.296829	0.0029434	FALSE	-1.24133	4.54248e-49	TRUE		1645	166.871	7	241.2	11	350.685	827	204.988	25	499.582	34	899.716
Eab7_1765	sdaAB	L-serine dehydratase, beta chain	663	Op-9-11	-0.482934	5.26788e-05	TRUE	-0.695245	1.16706e-10	TRUE		1049	143.969	6	279.711	2	86.2647	600	201.211	10	270.362	9	322.217
Eab7_1766	yloV	protein yloV	1707	Op-10-11	0.155628	0.959191	FALSE	-1.12163	1.11853e-59	TRUE		4834	257.68	23	416.453	29	485.827	1776	231.326	85	892.575	77	1070.72
Eab7_1767	yloU	protein YloU	351	Op-11-11	-0.743539	1.46897e-16	TRUE	-1.12786	3.333e-12	TRUE		1061	275.053	0	0	2	162.944	727	460.513	3	153.205	3	202.877
Eab7_1768	rocE	Amino-acid permease RocE	1404	Tu	3.27058	0.00125139	FALSE	4.34767	0.00206032	FALSE		213	13.8045	0	0	1	20.3681	9	1.42525	0	0	0	0
Eab7_1769	thiN	Thiamine pyrophosphokinase	606	Op-1-2	-0.737405	3.42331e-08	TRUE	-0.198968	0.0666761	FALSE		831	124.777	2	102.007	2	94.3787	567	208.03	1	29.5792	5	195.847
Eab7_1770	thiT	Thiamine transporter ThiT	561	Op-2-2	-1.30998	2.45905e-09	TRUE	1.89172	6.4372e-08	TRUE		272	44.1178	1	55.0946	2	101.949	276	109.386	0	0	1	42.3113
Eab7_1771	rpe	Ribulose-phosphate 3-epimerase	657	Op-1-10	0.890553	5.68838e-11	TRUE	1.11498	1.75275e-17	TRUE		3189	441.669	7	329.31	15	652.894	704	238.244	10	272.831	5	180.644
Eab7_1772	rsgA	ribosome biogenesis GTPase RsgA	906	Op-2-10	0.958957	4.90584e-19	TRUE	1.07248	1.18481e-20	TRUE		6987	701.73	16	545.838	23	725.966	1471	360.993	16	316.556	11	288.193
Eab7_1773	prkC	Serine/threonine-protein kinase PrkC	1926	Op-3-10	0.932186	3.63462e-09	TRUE	0.472368	0.00207165	FALSE		6896	325.798	42	674.008	21	311.803	1479	170.737	30	279.206	35	431.351
Eab7_1774	prpC	Protein phosphatase prpC	735	Op-4-10	0.950203	6.77321e-07	TRUE	0.451051	0.0163789	FALSE		1794	222.097	8	336.414	9	350.164	380	114.951	10	243.878	8	258.358
Eab7_1775	rsmB	Ribosomal RNA small subunit methyltransferase B	1329	Op-5-10	1.21457	1.71462e-13	TRUE	0.657642	0.000541198	TRUE		4423	302.83	12	279.08	11	236.692	780	130.492	11	148.363	10	178.605
Eab7_1776	fmt	Methionyl-tRNA formyltransferase	1377	Op-6-10	0.663594	0.000478427	TRUE	0.271604	0.415568	FALSE		3646	240.93	11	246.905	14	290.744	942	152.101	17	221.296	13	224.093
Eab7_1777	priA	Primosomal protein N`	2325	Op-7-10	1.18422	1.53863e-08	TRUE	0.197898	0.834009	FALSE		4781	187.113	16	212.701	13	159.896	861	82.337	13	100.226	22	224.605
Eab7_1778	coaBC	coenzyme A biosynthesis bifunctional protein CoaBC	1191	Op-8-10	2.29369	6.77643e-38	TRUE	1.40332	9.19278e-08	TRUE		4337	331.349	6	155.708	4	96.0428	362	67.579	5	75.2519	1	19.93
Eab7_1779	rpoZ	DNA-directed RNA polymerase subunit omega	204	Op-9-10	1.61944	4.63907e-44	TRUE	1.74296	1.75316e-85	TRUE		1464	653.008	9	1363.59	7	981.261	195	212.529	4	351.471	3	349.068
Eab7_1780	gmk	Guanylate kinase	621	Op-10-10	1.91335	5.5652e-193	TRUE	1.75412	1.16607e-127	TRUE		15518	2273.8	35	1742	38	1749.88	1686	603.644	16	461.836	15	573.348
Eab7_1781	yloA	protein yloA	1695	Tu	2.8162	7.30193e-50	TRUE	2.16316	9.33078e-30	TRUE		6367	341.8	19	346.462	13	219.326	370	48.5341	4	42.3009	6	84.0234
Eab7_1782		Membrane protein-like protein	912	Op-1-2	0.814847	3.11691e-08	TRUE	0.410339	0.0421272	FALSE		3817	380.833	13	440.576	7	219.493	888	216.487	16	314.474	7	182.189
Eab7_1783		hypothetical protein	900	Op-2-2	0.650044	9.40938e-07	TRUE	0.537229	0.00013516	TRUE		4931	498.54	15	515.135	17	540.161	1286	317.697	14	278.833	17	448.358
Eab7_1784	ytkL	UPF0173 metal-dependent hydrolase ytkL	690	Op-1-2	0.33298	0.437049	FALSE	1.91789	2.64305e-19	TRUE		631	83.2123	3	134.383	7	290.112	205	66.0571	3	77.9348	1	34.4009
Eab7_1785		Unknown protein with HxlR-like helix-turn-helix domain	300	Op-2-2	0.113176	0.887723	FALSE	-1.0814	1.19168e-07	TRUE		222	67.3347	1	103.027	0	0	84	62.2548	1	59.75	2	158.244
Eab7_1786		Glyoxalase/bleomycin resistance protein/dioxygenase	492	Op-1-2	-1.12421	0.0472164	FALSE	NA	NA	FALSE		37	6.84296	0	0	0	0	33	14.9129	0	0	0	0
Eab7_1787		Alcohol dehydrogenase superfamily, zinc-type	975	Op-2-2	-0.844077	0.125905	FALSE	-0.910754	0.0178941	FALSE		79	7.37276	0	0	1	29.33	58	13.2263	3	55.1539	0	0
Eab7_1788		GCN5-related N-acetyltransferase GNAT domain	810	Tu	0.425789	0.153679	FALSE	-0.661984	1.89309e-05	TRUE		1139	127.952	0	0	5	176.523	347	95.2487	6	132.778	5	146.522
Eab7_1789		Hypothetical protein	129	not-found	-1.95191	2.747e-09	TRUE	-8.11842	8.76319e-32	TRUE		24	16.9289	0	0	0	0	38	65.4951	2	277.907	0	0
Eab7_1790	pyrE	Orotate phosphoribosyltransferase	642	Op-1-8	-5.71982	0	TRUE	-6.81644	0	TRUE		212	30.0475	2	96.2869	0	0	4573	1583.73	145	4048.48	184	6803.02
Eab7_1791	pyrF	Orotidine 5`-phosphate decarboxylase	699	Op-2-8	-4.82887	6.04311e-200	TRUE	-5.65397	0	TRUE		220	28.6387	4	176.87	0	0	2559	813.969	101	2590.02	186	6316.18
Eab7_1792	pyrD	Dihydroorotate dehydrogenase B NAD+, catalytic subunit	930	Op-3-8	-5.57834	0	TRUE	-7.01055	0	TRUE		283	27.6892	1	33.2345	0	0	5534	1323.03	82	1580.48	106	2705.46
Eab7_1793		Cytochrome-c3 hydrogenase, gamma subunit	732	Op-4-8	-5.4436	5.19072e-214	TRUE	-6.66085	0	TRUE		158	19.6405	0	0	1	39.0666	2814	854.727	74	1812.09	66	2140.19
Eab7_1794	carB	Carbamoyl-phosphate synthase large chain	3213	Op-5-8	-6.14831	2.134e-249	TRUE	-5.51968	0	TRUE		500	14.1601	9	86.5773	1	8.90033	14514	1004.36	323	1801.98	349	2578.3
Eab7_1795	pyrAA	Carbamoyl-phosphate synthase pyrimidine-specific small chain	1089	Op-6-8	-6.29523	0	TRUE	-6.02869	0	TRUE		297	24.8162	1	28.3821	1	26.2596	9547	1949.19	79	1300.34	104	2266.86
Eab7_1796	pyrC	Dihydroorotase	1272	Op-7-8	-6.20089	8.10464e-305	TRUE	-7.92689	0	TRUE		234	16.7393	1	24.2988	0	0	7045	1231.43	172	2423.82	187	3489.58
Eab7_1797	pyrB	Aspartate carbamoyltransferase	918	Op-8-8	-6.00623	0	TRUE	-6.43082	0	TRUE		258	25.5732	2	67.3379	0	0	6786	1643.56	132	2577.45	125	3232.11
Eab7_1798	pyrP	Uracil permease	1317	Op-1-2	-3.36571	0	TRUE	-5.21344	0	TRUE		2717	187.72	7	164.28	3	65.1407	11462	1935.04	248	3375.4	285	5136.63
Eab7_1799	pyrR	Bifunctional protein pyrR	531	Op-2-2	-3.12377	0	TRUE	-4.73366	0	TRUE		1225	209.918	2	116.415	2	107.709	4370	1829.79	76	2565.54	76	3397.33
Eab7_1800	ylyB	RNA pseudouridine synthase ylyB	924	Op-1-4	2.86444	8.2311e-136	TRUE	1.8668	7.75124e-45	TRUE		9502	935.73	12	401.404	22	680.875	534	128.494	10	193.994	4	102.756
Eab7_1801	lspA	Lipoprotein signal peptidase	474	Op-2-4	2.87015	1.01414e-104	TRUE	1.40398	5.7012e-19	TRUE		3734	716.809	7	456.448	4	241.323	209	98.0353	3	113.449	3	150.232
Eab7_1802	ileS	Isoleucyl-tRNA synthetase	2736	Op-3-4	1.22777	8.85317e-32	TRUE	0.959204	5.81703e-12	TRUE		22610	751.955	42	474.466	38	397.177	3951	321.074	34	222.752	26	225.567
Eab7_1803	divIVA	Septum site-determining protein divIVA	522	Op-1-8	-0.800718	1.74358e-43	TRUE	-0.727018	1.93468e-23	TRUE		3828	667.281	9	532.898	5	273.915	2729	1162.38	23	789.799	12	545.669
Eab7_1804	ylmH	RNA-binding protein ylmH	774	Op-2-8	-0.732773	1.08489e-66	TRUE	-0.53616	1.90002e-12	TRUE		10488	1232.99	10	399.329	8	295.574	7133	2049.02	21	486.337	17	521.347
Eab7_1805		Family Ycf19 protein	273	Op-3-8	-0.178868	0.000161453	TRUE	0.543322	3.15989e-06	TRUE		1552	517.293	7	792.515	7	733.25	719	585.573	8	525.275	6	521.684
Eab7_1806	sepF	Cell division protein sepF	495	Op-4-8	-0.282125	2.79406e-11	TRUE	-0.2433	2.20452e-09	TRUE		4887	898.348	16	999.049	11	635.483	2432	1092.38	19	688.03	26	1246.77
Eab7_1807	ylmE	UPF0001 protein ylmE	672	Op-5-8	-0.574097	2.40089e-16	TRUE	-0.178401	0.000789048	TRUE		3235	438.039	6	275.965	11	468.102	1971	652.127	17	453.46	11	388.546
Eab7_1808	ylmD	protein ylmD	777	Op-6-8	-1.09543	3.04937e-38	TRUE	-2.11266	1.57152e-88	TRUE		2621	306.94	4	159.115	4	147.216	2292	655.856	23	530.599	26	794.276
Eab7_1809	ftsZ	Cell division protein ftsZ	1158	Op-7-8	-0.506765	3.26576e-28	TRUE	-0.375342	4.23785e-16	TRUE		12511	983.085	34	907.491	30	740.849	7275	1396.82	60	928.757	59	1209.38
Eab7_1810	ftsA	Cell division protein ftsA	1314	Op-8-8	-0.304027	4.3422e-08	TRUE	-0.243277	2.35054e-07	TRUE		7893	546.581	26	611.575	28	609.368	3988	674.799	49	668.436	43	776.769
Eab7_1811	ftsQ	cell division protein FtsQ	780	Op-1-5	0.363115	0.0944496	FALSE	0.303659	0.26018	FALSE		2464	287.444	9	356.632	7	256.638	784	223.479	15	344.712	5	152.158
Eab7_1812	murG	UDP-N-acetylglucosamine--N-acetylmuramyl-pentapeptide pyrophosphoryl-undecaprenol N-acetylglucosamine transferase	1095	Op-2-5	0.0896725	0.639624	FALSE	0.999535	7.25328e-13	TRUE		3219	267.494	16	451.625	16	417.852	1238	251.374	12	196.438	11	238.45
Eab7_1813	murD	UDP-N-acetylmuramoylalanine--D-glutamate ligase	1347	Op-3-5	-0.106548	0.012618	FALSE	1.12999	2.60991e-13	TRUE		5651	381.738	16	367.134	16	339.679	2490	411.004	15	199.61	7	123.353
Eab7_1814	mraY	Phospho-N-acetylmuramoyl-pentapeptide-transferase	963	Op-4-5	0.0794016	0.664981	FALSE	-0.278123	0.0115239	FALSE		1753	165.639	3	96.2869	5	148.477	679	156.768	8	148.91	6	147.892
Eab7_1815	murF	UDP-N-acetylmuramoyl-tripeptide--D-alanyl-D-alanine ligase	1320	Op-5-5	0.426316	0.0655972	FALSE	0.289665	0.421102	FALSE		3080	212.317	10	234.152	7	151.649	938	157.995	10	135.795	10	179.823
Eab7_1816	pbpB	Penicillin-binding protein 2B	2139	Tu	-0.636364	7.80592e-13	TRUE	-0.112966	0.00220925	FALSE		6522	277.445	27	390.144	43	574.876	4149	431.268	57	477.665	51	565.95
Eab7_1817	ftsL	Cell division ftsL like protein	387	Op-1-2	0.543275	6.53809e-13	TRUE	2.15893	1.99002e-110	TRUE		7086	1666.09	10	798.658	19	1403.98	1990	1143.29	8	370.543	2	122.67
Eab7_1818	rsmH	Ribosomal RNA small subunit methyltransferase H	939	Op-2-2	0.71061	1.24477e-17	TRUE	0.917743	7.8595e-23	TRUE		12704	1231.07	26	855.815	36	1096.36	3177	752.257	25	477.236	22	556.13
Eab7_1819		Hypothetical protein	123	not-found	-2.61073	0.000251381	TRUE	NA	NA	FALSE		4	2.95912	0	0	0	0	10	18.0763	0	0	0	0
Eab7_1820		UPF0747 protein	1560	Op-1-5	1.37234	1.15694e-20	TRUE	1.22558	6.3681e-24	TRUE		6655	388.178	34	673.638	26	476.613	1052	149.936	15	172.356	21	319.531
Eab7_1821		hypothetical protein	357	Op-2-5	1.77504	7.05369e-11	TRUE	2.78569	1.67941e-25	TRUE		485	123.618	4	346.309	0	0	58	36.1222	1	50.2101	0	0
Eab7_1822	panE	2-dehydropantoate 2-reductase	822	Op-3-5	2.12937	5.56875e-22	TRUE	1.37567	1.39807e-20	TRUE		1860	205.896	9	338.41	13	452.26	174	47.0643	10	218.066	3	86.63
Eab7_1823		hypothetical protein	525	Op-5-5	2.42774	0	TRUE	2.53044	0	TRUE		37338	6471.41	160	9419.61	157	8551.79	2840	1202.75	58	1980.29	25	1130.32
Eab7_1824		hypothetical protein	1152	Tu	-0.228689	0.397593	FALSE	0.998046	0.0135531	FALSE		244	19.2728	2	53.6599	2	49.6471	117	22.5813	2	31.1198	1	20.6047
Eab7_1825	ylbL	protein ylbL	999	Op-1-5	1.03002	1.67292e-11	TRUE	0.629994	0.000913954	TRUE		3807	346.757	5	154.695	13	372.13	763	169.814	15	269.144	3	71.2811
Eab7_1826	coaD	Phosphopantetheine adenylyltransferase	495	Op-2-5	0.716905	0.00375078	FALSE	-0.0989644	0.151864	FALSE		755	138.787	1	62.4406	3	173.314	188	84.4437	3	108.636	3	143.858
Eab7_1827	RsmD	RNA methyltransferase	570	Op-3-5	0.844747	0.000260861	TRUE	0.297578	0.533579	FALSE		961	153.411	1	54.2247	3	150.509	219	85.4248	0	0	4	166.573
Eab7_1828		UPF0298 protein	258	Op-4-5	2.08031	1.28828e-48	TRUE	1.13614	1.73701e-13	TRUE		1395	491.996	5	598.994	1	110.84	135	116.34	2	138.954	2	184.005
Eab7_1829	ylbF	Regulatory protein ylbF	441	Op-5-5	1.70188	6.34919e-54	TRUE	2.25573	7.68706e-90	TRUE		3601	743.005	11	770.95	14	907.834	453	228.389	6	243.878	2	107.649
Eab7_1830		protein with RimK-like ATP-grasp domain	777	Tu	-1.13607	1.61342e-07	TRUE	-1.78014	7.3307e-29	TRUE		398	46.609	0	0	4	147.216	358	102.442	10	230.695	9	274.942
Eab7_1831		hypothetical protein	351	Tu	-1.74098	1.80504e-207	TRUE	0.0711464	0.263964	FALSE		2318	600.916	8	704.458	6	488.833	3171	2008.65	9	459.615	10	676.257
Eab7_1832		Hypothetical protein	258	Op-1-4	1.02871	3.52031e-59	TRUE	-0.605353	1.19313e-10	TRUE		5718	2016.66	3	359.396	1	110.84	1147	988.458	5	347.384	4	368.01
Eab7_1833		Electron transport protein SCO1/SenC	606	Op-2-4	0.628347	2.98162e-07	TRUE	-0.378266	1.096e-07	TRUE		3932	590.403	9	459.031	5	235.947	1041	381.938	12	354.951	14	548.371
Eab7_1834	yozB	membrane protein yozB	462	Op-3-4	0.62972	1.31616e-13	TRUE	0.0235488	0.293746	FALSE		6223	1225.65	5	334.503	2	123.795	1646	792.141	5	193.994	5	256.89
Eab7_1835	ctaG	Protein CtaG	906	Op-4-4	0.59665	1.88928e-10	TRUE	0.469046	0.00883118	FALSE		10298	1034.27	13	443.493	9	284.074	2787	683.949	12	237.417	11	288.193
Eab7_1836	ctaF	Cytochrome c oxidase subunit 4B	243	Op-1-5	-1.88723	1.77437e-97	TRUE	-0.0780392	0.0985792	FALSE		611	228.793	2	254.387	1	117.682	925	846.35	4	295.062	1	97.6816
Eab7_1837	ctaE	Cytochrome c oxidase subunit 3	630	Op-2-5	-1.72174	2.35964e-51	TRUE	-1.99824	1.67649e-82	TRUE		1029	148.622	3	147.181	4	181.567	1389	490.203	21	597.5	19	715.866
Eab7_1838	ctaD	Cytochrome c oxidase subunit 1	1884	Op-3-5	-1.01859	3.70984e-20	TRUE	-0.605069	8.69225e-13	TRUE		3751	181.165	15	246.083	22	333.932	3110	367.024	53	504.26	30	377.972
Eab7_1839	ctaC	Cytochrome c oxidase subunit 2	1038	Op-4-5	-1.6837	8.57538e-62	TRUE	-1.32291	1.099e-38	TRUE		2167	189.963	7	208.436	7	192.849	2849	610.253	29	500.795	22	503.088
Eab7_1840	ctaB	Protoheme IX farnesyltransferase	933	Op-5-5	-0.821525	5.92533e-19	TRUE	-1.3406	6.0515e-41	TRUE		2692	262.543	6	198.766	7	214.552	1947	463.98	28	537.942	20	508.824
Eab7_1841	ctaA	Heme A synthase	942	Tu	2.83898	3.9192e-86	TRUE	1.92523	8.91599e-30	TRUE		6154	594.448	14	459.356	7	212.502	352	83.0819	4	76.1147	4	100.792
Eab7_1842	phr	Deoxyribodipyrimidine photo-lyase	1356	Tu	0.578381	0.0206068	FALSE	1.58057	1.6623e-07	TRUE		2200	147.629	4	91.1743	5	105.445	603	98.8718	1	13.219	3	52.5146
Eab7_1843	pyc	Pyruvate carboxylase	3435	Op-1-3	0.127695	0.812491	FALSE	0.216678	0.559233	FALSE		20420	540.924	51	458.897	85	707.634	7649	495.1	101	527.052	69	476.805
Eab7_1844	ylaO	membrane protein ylaO	1272	Op-2-3	0.335178	0.213442	FALSE	1.61825	7.38363e-15	TRUE		2913	208.382	7	170.092	11	247.299	945	165.181	7	98.6439	2	37.3217
Eab7_1845		hypothetical protein	279	Op-3-3	0.969951	3.94078e-75	TRUE	0.835152	2.07726e-39	TRUE		8888	2898.73	20	2215.63	20	2049.95	1857	1479.87	20	1284.95	13	1106.01
Eab7_1846	ylaL	YlaL protein	462	Tu	-1.08971	4.97353e-14	TRUE	-0.0551785	0.292254	FALSE		535	105.371	0	0	3	185.693	466	224.263	1	38.7987	3	154.134
Eab7_1847	ylaK	protein ylaK	1317	Op-1-2	-2.21435	2.47199e-85	TRUE	-0.233417	0.0064075	FALSE		1916	132.378	6	140.811	10	217.136	3639	614.343	19	258.599	9	162.209
Eab7_1848		Pyridoxamine 5`-phosphate oxidase-related FMN-binding protein	453	Op-2-2	-2.20183	2.54463e-141	TRUE	-0.0706194	0.178961	FALSE		1118	224.57	2	136.46	2	126.255	2105	1033.16	3	118.709	3	157.196
Eab7_1849		hypothetical protein	354	Op-1-2	2.87874	3.78966e-241	TRUE	2.23631	4.62043e-125	TRUE		6470	1663.06	18	1571.6	10	807.818	360	226.107	6	303.814	3	201.158
Eab7_1850	typA	GTP-binding protein TypA/BipA	1848	Op-2-2	3.24365	0	TRUE	2.4579	3.50029e-219	TRUE		70543	3473.44	125	2090.64	104	1609.34	3048	366.714	35	339.489	26	333.957
Eab7_1851	ylaF	ylaF protein	171	Tu	0.0894195	0.841439	FALSE	1.32579	2.42042e-09	TRUE		91	48.4231	1	180.749	1	167.232	35	45.5079	0	0	1	138.811
Eab7_1852	suhB	Inositol-1-monophosphatase	780	Tu	0.428678	0.00595085	FALSE	0.370517	0.045678	FALSE		3996	466.164	6	237.754	18	659.925	1215	346.335	13	298.75	13	395.61
Eab7_1853	ykzI	ykzI protein	189	Tu	-3.76862	1.83253e-130	TRUE	0.20492	0.743006	FALSE		90	43.3299	1	163.535	3	453.917	502	590.55	3	284.524	2	251.181
Eab7_1854		hypothetical protein	273	Tu	3.58595	1.03532e-22	TRUE	-6.03694	9.12008e-10	TRUE		352	117.324	0	0	0	0	12	9.77312	1	65.6593	0	0
Eab7_1855	speA	Arginine decarboxylase	1488	Tu	-0.115573	0.0925282	FALSE	0.796975	0.000286438	TRUE		2641	161.5	10	207.716	8	153.746	1171	174.972	8	96.371	7	111.664
Eab7_1856		Hypothetical protein	309	Tu	2.3069	3.37312e-10	TRUE	1.08053	8.81957e-06	TRUE		266	78.3304	1	100.026	2	185.092	22	15.8299	1	58.0097	1	76.8175
Eab7_1857	pdhD	Dihydrolipoyl dehydrogenasee	1413	Op-1-4	1.10882	3.17594e-74	TRUE	1.54177	0	TRUE		34143	2198.7	242	5293.53	280	5666.73	6479	1019.48	163	2067.78	101	1696.67
Eab7_1858	pdhC	Dihydrolipoyllysine-residue acetyltransferase component of pyruvate dehydrogenase complex	1296	Op-2-4	1.76745	1.36761e-146	TRUE	2.00454	0	TRUE		27702	1944.97	236	5628.32	289	6376.9	3330	571.286	117	1618.23	75	1373.65
Eab7_1859	pdhB	Pyruvate dehydrogenase E1 component subunit beta	978	Op-3-4	1.62655	1.18492e-160	TRUE	0.649169	3.87211e-57	TRUE		26203	2437.92	170	5372.57	201	5877.25	3473	789.552	157	2877.53	177	4295.89
Eab7_1860	pdhA	Pyruvate dehydrogenase E1 component subunit alpha	1083	Op-4-4	1.34199	5.98008e-162	TRUE	0.947544	1.79057e-116	TRUE		40634	3414.04	174	4965.84	187	4937.76	6560	1346.76	154	2548.89	118	2586.26
Eab7_1861	def2	Peptide deformylase 2	540	Tu	-1.38626	1.79304e-38	TRUE	-0.827936	8.73268e-44	TRUE		1089	183.502	12	686.846	10	529.57	1165	479.675	24	796.667	31	1362.66
Eab7_1862	rnjA	Ribonuclease J 1	1668	Op-1-2	1.06232	8.84683e-19	TRUE	0.0844995	0.193126	FALSE		10333	563.687	46	852.381	79	1354.4	2025	269.925	97	1042.4	73	1038.83
Eab7_1863		hypothetical protein	219	Op-2-2	1.00852	2.47357e-22	TRUE	0.615686	8.35332e-08	TRUE		1814	753.704	2	282.266	9	1175.21	369	374.625	5	409.247	5	541.932
Eab7_1864	ykrA	phosphatase YkrA	777	Tu	0.7676	6.33457e-08	TRUE	-0.0393722	0.0651124	FALSE		3540	414.562	13	517.124	4	147.216	851	243.514	19	438.321	8	244.392
Eab7_1865	ktrC	Ktr system potassium uptake protein C	669	Tu	-0.708669	2.94432e-19	TRUE	-1.38814	1.68343e-33	TRUE		2615	355.675	3	138.601	4	170.982	1749	581.271	17	455.493	10	354.807
Eab7_1866	ythB	membrane protein ythB	1023	Op-1-2	-0.958852	7.96548e-59	TRUE	-1.15015	1.00056e-59	TRUE		7139	634.993	20	604.264	9	251.584	5679	1234.27	70	1226.54	29	672.886
Eab7_1867	ythA	cytochrome d ubiquinol oxidase subunit 1-like protein YthA	1389	Op-2-2	-1.10557	9.39026e-98	TRUE	-1.33025	6.24931e-85	TRUE		12091	792.077	17	378.285	25	514.7	10648	1704.43	76	980.778	74	1264.59
Eab7_1868		Hypothetical protein	126	not-found	NA	NA	FALSE	NA	NA	FALSE		0	0	0	0	0	0	0	0	0	0	0	0
Eab7_1869	ykuR	N-acetyldiaminopimelate deacetylase	1113	Op-1-2	0.350992	0.123098	FALSE	2.23166	3.13185e-47	TRUE		3344	273.387	15	416.551	18	462.481	1073	214.348	5	80.5256	5	106.634
Eab7_1870	ykuM	HTH-type transcriptional regulator ykuM	891	Op-2-2	0.342904	0.193096	FALSE	1.41466	2.34569e-12	TRUE		2064	210.785	4	138.757	9	288.856	666	166.192	4	80.4714	3	79.9213
Eab7_1871	bdbC2	Disulfide formation protein C 2	276	Tu	1.84495	1.29617e-05	TRUE	NA	NA	FALSE		158	52.0901	0	0	0	0	18	14.5003	0	0	0	0
Eab7_1872	nadE	NH3-dependent NAD+ synthetase	816	Tu	-0.232905	0.0010138	FALSE	0.609809	9.1146e-06	TRUE		2547	284.018	15	568.163	13	455.586	1225	333.78	12	263.603	14	407.246
Eab7_1873		Hypothetical protein	117	not-found	-0.551192	0.196828	FALSE	0.268736	0.593114	FALSE		15	11.6658	0	0	1	244.417	9	17.103	0	0	1	202.877
Eab7_1874		Hypothetical protein	225	Tu	0.523536	5.03511e-10	TRUE	-1.19337	1.05007e-29	TRUE		3393	1372.17	0	0	3	381.29	966	954.573	3	239	6	632.976
Eab7_1875	ypgR	protein ypgR	1092	Tu	0.18186	0.800865	FALSE	0.211079	0.722539	FALSE		3121	260.063	9	254.737	11	288.063	1126	229.261	14	229.808	11	239.105
Eab7_1876		Alpha/beta hydrolase fold protein	729	Op-1-2	1.21018	1.60161e-08	TRUE	2.8946	5.77669e-28	TRUE		1436	179.24	4	169.592	5	196.137	254	77.4677	2	49.177	0	0
Eab7_1877	yoaA	N-acetyltransferase YoaA	558	Op-2-2	1.28448	6.77549e-06	TRUE	0.26845	0.807249	FALSE		625	101.919	0	0	1	51.2487	105	41.8379	0	0	1	42.5387
Eab7_1878		Hypothetical protein	732	Tu	-1.90312	1.55121e-07	TRUE	-0.528042	0.0154166	FALSE		113	14.0467	2	84.4483	0	0	173	52.5472	1	24.4877	3	97.2812
Eab7_1879		hypothetical protein	294	Tu	-2.21053	6.17034e-147	TRUE	-1.34636	2.51586e-51	TRUE		747	231.196	4	420.518	1	97.2679	1415	1070.1	11	670.663	8	645.894
Eab7_1880	braB	Branched-chain amino acid transport system carrier protein BraB	1326	Op-1-2	-0.649363	0.0539209	FALSE	-1.14922	0.000144782	TRUE		282	19.3514	2	46.6185	0	0	181	30.3494	5	67.5905	2	35.8018
Eab7_1881		degV family protein	873	Op-2-2	1.07655	3.49566e-07	TRUE	0.11469	0.668611	FALSE		1747	182.09	9	318.64	9	294.812	339	86.3376	17	349.055	8	217.518
Eab7_1882	yutG	yutG protein	411	Tu	-2.08158	5.42838e-263	TRUE	-0.193371	0.128879	FALSE		2200	487.067	0	0	2	139.157	3811	2061.63	1	43.6131	2	115.507
Eab7_1883		UPF0477 protein	513	Tu	0.303225	0.137503	FALSE	-0.55131	4.50617e-09	TRUE		2412	427.826	3	180.749	5	278.721	800	346.727	10	349.415	7	323.891
Eab7_1884		hypothetical protein	204	Tu	1.51854	0.015779	FALSE	7.13114	9.28981e-17	TRUE		49	21.8561	0	0	1	140.18	7	7.62926	0	0	0	0
Eab7_1885	fabI	Enoyl-[acyl-carrier-protein] reductase [NADH] FabI	774	Tu	-1.74185	0	TRUE	0.296968	0.0187794	FALSE		8720	1025.14	32	1277.85	45	1662.6	11936	3428.72	57	1320.06	35	1073.36
Eab7_1886	ywcF	membrane protein ywcF	1170	Tu	-1.47995	8.73742e-32	TRUE	-1.61427	8.87658e-31	TRUE		1660	129.101	2	52.8343	6	146.65	1895	360.112	20	306.41	15	304.316
Eab7_1887	yjbO	RNA pseudouridine synthase yjbO	879	Op-1-3	1.29996	6.88615e-17	TRUE	1.92366	1.26252e-29	TRUE		3315	343.164	7	246.139	13	422.933	551	139.373	6	122.355	2	54.0082
Eab7_1888	ppnK1	iinorganic polyphosphate/ATP-NAD kinase 1	804	Op-2-3	1.29774	2.49642e-14	TRUE	2.62616	2.63519e-60	TRUE		2535	286.899	9	345.986	16	569.09	422	116.7	4	89.1791	2	59.0463
Eab7_1889	yjbM	GTP pyrophosphokinase yjbM	657	Op-3-3	1.35045	4.17005e-12	TRUE	0.121493	0.790667	FALSE		1595	220.904	3	141.133	4	174.105	256	86.6342	4	109.132	5	180.644
Eab7_1890		Protein with CYTH domain	564	Op-1-2	0.378412	0.32522	FALSE	1.25902	0.000169098	TRUE		540	87.1208	0	0	3	152.11	170	67.0169	2	63.5638	0	0
Eab7_1891		Thioredoxin-like_fold domain protein	792	Op-2-2	-0.427063	0.000326893	TRUE	1.24669	2.28956e-27	TRUE		1214	139.476	20	780.507	14	505.498	668	187.528	16	362.121	6	179.823
Eab7_1892	pepF	Oligoendopeptidase F	1803	Op-1-3	-0.628174	3.6854e-12	TRUE	-0.427322	5.20024e-05	TRUE		5296	267.276	13	222.854	7	111.025	3350	413.108	20	198.835	19	250.136
Eab7_1893		Competence CoiA family protein	1068	Op-2-3	-1.94266	2.03477e-18	TRUE	-2.94608	1.32806e-20	TRUE		436	37.1469	0	0	1	26.776	686	142.813	7	117.486	4	88.9012
Eab7_1894	cls2	Cardiolipin synthase 2	1512	Op-3-3	-2.25616	1.52858e-42	TRUE	-2.89439	8.15547e-41	TRUE		1021	61.4443	1	20.4419	2	37.8264	1996	293.51	18	213.393	14	219.784
Eab7_1895	fabG	3-oxoacyl-[acyl-carrier-protein] reductase FabG	723	Tu	-0.77825	0.00774997	FALSE	6.92908	6.46029e-15	TRUE		208	26.1778	1	42.7498	2	79.1058	146	44.8982	0	0	0	0
Eab7_1896	mecA	Adapter protein mecA	627	Tu	-2.02056	8.542e-159	TRUE	-1.57352	1.30693e-157	TRUE		2177	315.935	12	591.542	12	547.306	3615	1281.9	55	1572.37	48	1817.16
Eab7_1897	spxA	Regulatory protein spx	399	Tu	0.142977	0.922496	FALSE	0.576198	2.05953e-09	TRUE		5075	1157.37	14	1084.49	15	1075.07	1881	1048.17	19	853.572	10	594.903
Eab7_1898		Hypothetical protein	138	not-found	0.476769	4.36727e-18	TRUE	0.760507	1.36479e-12	TRUE		5189	3421.46	5	1119.86	2	414.446	1526	2458.61	3	389.674	3	516.013
Eab7_1899	yueE	phosphohydrolase yueE	534	Tu	-3.61638	1.72002e-51	TRUE	-1.71792	2.37549e-30	TRUE		112	19.0846	2	115.761	1	53.552	562	233.997	6	201.405	8	355.605
Eab7_1900	oppF	Oligopeptide transport ATP-binding protein OppF	954	Op-1-4	0.481398	0.00290243	FALSE	0.386893	0.00153795	FALSE		4131	394.016	23	745.163	40	1199.03	1211	282.235	50	939.466	22	547.385
Eab7_1901	oppD	Oligopeptide transport ATP-binding protein OppD	1074	Op-2-4	0.319039	0.134589	FALSE	-0.0144939	0.0117739	FALSE		4240	359.227	22	633.126	37	985.177	1391	287.964	41	684.288	43	950.349
Eab7_1902	oppC	Oligopeptide transport system permease protein oppC	1032	Op-3-4	-0.536477	1.37043e-19	TRUE	-0.581489	1.81373e-13	TRUE		6828	602.034	10	299.497	13	360.23	4053	873.196	33	573.183	18	414.011
Eab7_1903	oppB	Oligopeptide transport system permease protein oppB	927	Op-4-4	-0.777841	1.02907e-29	TRUE	-0.638817	1.53851e-16	TRUE		4824	473.516	9	300.078	13	401.033	3385	811.883	26	502.751	23	588.934
Eab7_1904	oppA	Oligopeptide-binding protein oppA	1614	Tu	-0.261966	6.40669e-21	TRUE	1.09057	6.7448e-52	TRUE		35051	1976.08	82	1570.3	95	1683.2	17201	2369.54	74	821.84	48	705.922
Eab7_1905		hypothetical protein	381	Tu	1.98952	9.70274e-32	TRUE	2.73125	1.14334e-22	TRUE		1407	336.029	2	162.247	2	150.114	145	84.617	1	47.0472	0	0
Eab7_1906	trpS	Tryptophanyl-tRNA synthetase	1002	Tu	0.524092	0.155479	FALSE	-0.222274	0.00625138	FALSE		787	71.4685	5	154.232	8	228.317	224	49.7044	17	304.117	6	142.135
Eab7_1907		integrase catalytic region	906	Tu	0.402697	0.605632	FALSE	4.98003	7.55392e-05	TRUE		197	19.7854	0	0	1	31.5637	61	14.9698	0	0	0	0
Eab7_1908	dppE	Dipeptide-binding protein dppE	1647	Tu	-1.24994	5.69913e-53	TRUE	-1.57031	5.19363e-173	TRUE		5849	323.144	30	562.989	40	694.517	5693	768.532	216	2350.82	96	1383.56
Eab7_1909		Integrase core domain	939	Tu	0.191721	0.951676	FALSE	-4.65992	0.000174701	TRUE		92	8.91517	0	0	0	0	33	7.81381	0	0	1	25.2786
Eab7_1910	fabF	3-oxoacyl-[acyl-carrier-protein] synthase 2	1245	Op-1-2	-1.41775	1.32823e-203	TRUE	0.694208	3.46663e-16	TRUE		13126	959.335	55	1365.42	50	1148.46	14352	2563.05	47	676.687	46	877.016
Eab7_1911	fabH1	3-oxoacyl-[acyl-carrier-protein] synthase 3 protein 1	945	Op-2-2	-1.4725	1.61685e-132	TRUE	0.851292	2.67888e-26	TRUE		5911	569.163	40	1308.28	45	1361.75	6713	1579.43	33	625.952	34	854.016
Eab7_1912	mtnN	5`-methylthioadenosine/S-adenosylhomocysteine nucleosidase	708	Op-1-10	1.61714	1.51504e-40	TRUE	0.193444	0.778155	FALSE		4670	600.193	17	742.143	4	161.564	623	195.645	14	354.449	13	435.842
Eab7_1913	greA	Transcription elongation factor greA	474	Op-2-10	-0.0220953	0.0028364	FALSE	-0.0593652	0.00549267	FALSE		6538	1255.09	7	456.448	13	784.299	2717	1274.46	13	491.614	16	801.236
Eab7_1914	udk	Uridine kinase	648	Op-3-10	0.312053	0.100241	FALSE	-0.0934833	0.0531606	FALSE		3349	470.27	2	95.3953	8	353.046	1104	378.799	12	331.944	4	146.522
Eab7_1915	yrrM	O-methyltransferase yrrM	642	Op-4-10	-0.058224	0.0250051	FALSE	-0.00197026	0.332508	FALSE		3363	476.65	3	144.43	3	133.63	1433	496.279	6	167.523	3	110.919
Eab7_1916	yrrL	protein yrrL	1149	Op-5-10	-0.0994033	0.00051515	TRUE	-0.76773	9.83113e-40	TRUE		9910	784.804	26	699.4	23	572.433	4345	840.784	62	967.232	58	1198.19
Eab7_1917		hypothetical protein	294	Op-6-10	-0.642342	2.14163e-91	TRUE	0.526103	3.87553e-06	TRUE		7043	2179.81	10	1051.3	6	583.607	4499	3402.38	12	731.633	5	403.684
Eab7_1918		hypothetical protein	288	Op-7-10	-0.533329	2.86873e-59	TRUE	0.0544063	0.0118395	FALSE		6181	1952.87	21	2253.71	21	2085.18	3661	2826.32	38	2365.1	22	1813.21
Eab7_1919		Protein with Holliday junction resolvase	423	Op-8-10	-0.55684	7.97883e-130	TRUE	-0.449646	1.56868e-63	TRUE		18725	4027.99	31	2265.13	45	3042.21	11273	5925.35	81	3432.45	68	3815.82
Eab7_1920		hypothetical protein	288	Op-9-10	-0.434113	5.72064e-24	TRUE	0.196861	0.589713	FALSE		3391	1071.38	6	643.918	20	1985.89	1875	1447.52	17	1058.07	15	1236.28
Eab7_1921	alaS	Alanyl-tRNA synthetase	2643	Op-10-10	0.665943	3.60225e-07	TRUE	0.794732	2.21496e-09	TRUE		14732	507.191	42	491.161	46	497.711	3800	319.669	43	291.629	31	278.409
Eab7_1922	yrrC	protein yrrC	2226	Tu	-0.08197	0.122401	FALSE	-1.13976	1.35762e-25	TRUE		4423	180.8	12	166.62	15	192.701	1916	191.375	48	386.523	38	405.207
Eab7_1923		Glyoxalase/bleomycin resistance protein/dioxygenase	528	Tu	0.177538	0.985048	FALSE	NA	NA	FALSE		11	1.89568	0	0	0	0	4	1.68438	0	0	0	0
Eab7_1924	yrrC	protein yrrC	657	Op-1-4	0.918084	8.73318e-16	TRUE	1.18363	8.56694e-16	TRUE		4511	624.762	12	564.531	5	217.631	977	330.631	6	163.699	5	180.644
Eab7_1925	mnmA	tRNA-specific 2-thiouridylase mnmA	1125	Op-2-4	1.3567	1.44101e-24	TRUE	0.422174	0.0410789	FALSE		5901	477.288	12	329.686	11	279.613	943	186.369	10	159.333	14	295.389
Eab7_1926	iscS1	cysteine desulfurase IscS 1	1128	Op-3-4	2.31598	1.07943e-35	TRUE	1.26809	1.15501e-13	TRUE		3808	307.182	13	356.21	9	228.166	313	61.695	6	95.3458	7	147.302
Eab7_1927	cymR	HTH-type transcriptional regulator CymR	411	Op-4-4	2.41986	7.16926e-15	TRUE	0.674014	0.0641182	FALSE		510	112.911	0	0	2	139.157	39	21.0978	2	87.2263	0	0
Eab7_1928	yrvN	AAA domain-containing protein YrvN	1314	Tu	0.482207	0.594597	FALSE	0.707646	0.0266235	FALSE		181	12.534	2	47.0443	6	130.579	53	8.96799	4	54.5662	3	54.1932
Eab7_1929	yrvM	yrvM protein	765	Tu	1.25158	6.90501e-36	TRUE	0.494601	3.50953e-05	TRUE		6935	824.883	21	848.457	19	710.246	1192	346.441	30	702.941	13	403.367
Eab7_1930		Cryptochrome DASH	1203	Tu	1.26719	0.142016	FALSE	-0.504492	0.0299625	FALSE		147	11.1188	1	25.6925	2	47.5424	25	4.6205	3	44.7008	3	59.1936
Eab7_1931		hypothetical protein	120	Tu	-0.153887	0.159768	FALSE	9.55735	2.59414e-65	TRUE		112	84.9267	2	515.135	1	238.306	51	94.4939	0	0	0	0
Eab7_1932	yxlJ	3-methyladenine DNA glycosylase	588	Op-1-3	2.56502	0.000654634	TRUE	-1.1932	5.30311e-05	TRUE		130	20.1175	0	0	1	48.6339	9	3.40314	1	30.4847	2	80.7368
Eab7_1933	aspS	aspartyl-tRNA synthetase	1767	Op-2-3	0.3175	0.0744468	FALSE	1.05915	1.59359e-18	TRUE		10091	519.643	32	559.739	37	598.8	3314	416.995	27	273.896	21	282.099
Eab7_1934	hisS	histidyl-tRNA synthetase	1281	Op-3-3	0.93124	1.80461e-11	TRUE	0.969331	1.89661e-13	TRUE		5964	423.639	20	482.562	22	491.123	1280	222.165	17	237.881	14	259.417
Eab7_1935	dtd	D-tyrosyl-tRNATyr deacylase	438	Op-1-2	-0.465381	1.12365e-12	TRUE	-1.55945	5.09015e-55	TRUE		2283	474.285	1	70.5664	5	326.447	1290	654.833	18	736.644	8	433.546
Eab7_1936	relA	GTP pyrophosphokinase	2199	Op-2-2	-0.954207	2.93154e-29	TRUE	-1.20041	1.43519e-29	TRUE		7476	309.351	10	140.555	18	234.08	5928	599.374	50	407.572	42	453.36
Eab7_1937	apt	adenine phosphoribosyltransferase	519	Op-1-4	1.62973	7.71346e-100	TRUE	0.709012	1.37201e-10	TRUE		8552	1499.37	11	655.085	15	826.496	1131	484.518	13	448.988	10	457.353
Eab7_1938	recJ	single-stranded-DNA-specific exonuclease RecJ	2217	Op-2-4	1.62568	6.07616e-30	TRUE	0.71452	0.000758661	TRUE		10541	432.637	13	181.238	17	219.281	1398	140.203	9	72.7673	16	171.306
Eab7_1939	secF	preprotein translocase subunit SecF	918	Op-3-4	-0.413282	2.23497e-11	TRUE	-0.484135	1.42416e-13	TRUE		5143	509.778	15	505.034	13	404.965	2803	678.883	44	859.15	16	413.71
Eab7_1940	secD	preprotein translocase subunit SecD	1305	Op-4-4	-0.249133	3.65201e-05	TRUE	-0.0904846	0.00490499	FALSE		5880	409.991	17	402.634	26	569.744	2860	487.271	33	453.276	32	582.047
Eab7_1941	yrbF	UPF0092 membrane protein yrbF	291	Op-1-5	1.29849	7.11763e-67	TRUE	0.77677	5.78088e-51	TRUE		4706	1471.52	33	3505.04	31	3046.39	783	598.251	25	1539.95	28	2283.94
Eab7_1942	tgt	Queuine tRNA-ribosyltransferase	1146	Op-2-5	1.33589	3.86051e-51	TRUE	-0.975499	4.78422e-26	TRUE		13354	1060.31	4	107.882	16	399.257	2165	420.037	28	437.958	27	559.24
Eab7_1943	queA	S-adenosylmethionine:tRNA ribosyltransferase-isomerase	1044	Op-3-5	1.05179	1.00573e-20	TRUE	0.302711	0.18778	FALSE		7340	639.739	13	384.871	17	465.656	1449	308.59	15	257.543	19	431.988
Eab7_1944	ruvB	Holliday junction DNA helicase RuvB	996	Op-4-5	0.913983	4.90399e-12	TRUE	-0.008873	0.0650416	FALSE		5092	465.197	16	496.515	15	430.674	1106	246.894	28	503.916	18	428.975
Eab7_1945	ruvA	Holliday junction DNA helicase RuvA	594	Op-5-5	0.66517	0.000208836	TRUE	-0.147198	0.00244092	FALSE		1763	270.068	5	260.169	10	481.427	455	170.31	10	301.768	13	519.488
Eab7_1946	nadA	quinolinate synthetase	1098	Op-1-4	-1.10119	0.134864	FALSE	4.70266	0.000377901	TRUE		49	4.0607	0	0	1	26.0444	43	8.70724	0	0	0	0
Eab7_1947		Nicotinate-nucleotide pyrophosphorylase	859	pseudo	-1.19625	0.128859	FALSE	NA	NA	FALSE		33	3.49565	0	0	0	0	31	8.02386	0	0	0	0
Eab7_1948	nadB	L-aspartate oxidase	1428	Op-4-4	-0.533737	0.495749	FALSE	-4.86691	4.97151e-05	TRUE		54	3.44091	0	0	0	0	32	4.98237	1	12.5525	1	16.6223
Eab7_1949	nifS	Cysteine desulfurase NifS	1092	Op-1-2	0.0114675	0.785087	FALSE	1.84699	6.97799e-07	TRUE		197	16.4154	3	84.9123	2	52.375	80	16.2885	1	16.4148	1	21.7368
Eab7_1950	nadR	Transcription repressor NadR	543	Op-2-2	0.11703	0.859441	FALSE	-1.01084	1.0931e-15	TRUE		795	133.222	2	113.842	3	157.993	300	122.839	6	198.066	8	349.711
Eab7_1951		CorC_HlyC and CBS domain transporter protein	1284	Op-1-6	3.00701	3.28051e-172	TRUE	2.29319	7.19878e-80	TRUE		15930	1128.91	29	698.08	34	757.235	811	140.433	12	167.523	7	129.405
Eab7_1952	obg	GTPase obgE	1296	Op-2-6	3.2704	6.75263e-129	TRUE	2.58228	2.64003e-79	TRUE		11011	773.088	26	620.069	28	617.831	467	80.1173	7	96.8171	6	109.892
Eab7_1953		Sporulation response regulatory protein Spo0B	486	Op-3-6	3.46313	6.99381e-182	TRUE	2.30916	2.077e-64	TRUE		5551	1039.3	8	508.775	11	647.252	206	94.2422	5	184.414	1	48.8408
Eab7_1954	rpmA	50S ribosomal protein L27	279	Op-4-6	1.49078	0	TRUE	1.36291	0	TRUE		28739	9372.92	70	7754.72	69	7072.32	4185	3335.08	50	3212.37	30	2552.32
Eab7_1955	ysxB	ysxB protein	339	Op-5-6	1.2487	0	TRUE	1.37617	0	TRUE		33526	8998.9	124	11305.6	138	11641.2	5774	3786.97	97	5128.98	53	3711.03
Eab7_1956	rplU	50S ribosomal protein L21	309	Op-6-6	1.91095	0	TRUE	1.7867	0	TRUE		16301	4800.24	63	6301.65	64	5922.95	1774	1276.47	24	1392.23	28	2150.89
Eab7_1957		ribonuclease G and E-like protein	1341	Op-1-6	2.41535	1.01061e-41	TRUE	1.03024	4.72251e-10	TRUE		5044	342.258	11	253.534	17	362.524	387	64.1648	8	106.935	11	194.708
Eab7_1958	minD	Septum site-determining protein minD	849	Op-2-6	1.83489	1.76742e-131	TRUE	1.05438	2.05166e-33	TRUE		15333	1643.34	28	1019.35	35	1178.9	1759	460.652	21	443.375	22	615.083
Eab7_1959	minC	Septum site-determining protein minC	675	Op-3-6	1.79377	6.22567e-111	TRUE	1.09822	1.33044e-46	TRUE		10624	1432.16	34	1556.85	31	1313.33	1254	413.055	24	637.333	20	703.307
Eab7_1960	mreD	Rod shape-determining protein MreD	504	Op-4-6	1.82563	2.23535e-77	TRUE	2.396	1.64826e-58	TRUE		5344	964.813	7	429.279	10	567.396	617	272.188	4	142.262	1	47.0965
Eab7_1961	mreC	rod shape-determining protein MreC	885	Op-5-6	1.4423	4.94716e-122	TRUE	1.09225	2.67199e-60	TRUE		21966	2258.47	52	1816.07	61	1971.08	3308	831.069	44	891.187	33	885.094
Eab7_1962	mreB	rod shape-determining protein MreB	1035	Op-6-6	1.33484	8.54462e-125	TRUE	1.01652	1.30539e-58	TRUE		30109	2647.06	71	2120.26	77	2127.49	4885	1049.39	59	1021.81	47	1077.89
Eab7_1963	radC	DNA repair protein RadC	654	Op-1-2	0.0342648	0.492851	FALSE	-0.430061	0.00267776	FALSE		1081	150.403	2	94.5201	2	87.4519	432	146.866	1	27.4083	6	217.767
Eab7_1964		Maf protein	579	Op-2-2	0.0571318	0.607554	FALSE	-0.34178	0.00104395	FALSE		844	132.639	3	160.145	3	148.17	332	127.489	6	185.751	5	204.979
Eab7_1965		Hypothetical protein	726	Op-1-4	1.22972	1.44031e-14	TRUE	-0.287543	0.00553015	FALSE		2573	322.486	2	85.1462	5	196.947	449	137.507	6	148.141	6	196.17
Eab7_1966		Fimbrial assembly family protein	1743	Op-2-4	1.28327	1.62192e-12	TRUE	0.619038	0.0280478	FALSE		4817	251.47	9	159.594	5	82.0332	810	103.324	10	102.84	4	54.473
Eab7_1967	comC	Type 4 prepilin-like proteins leader peptide-processing enzyme	756	Op-3-4	2.18555	1.70893e-14	TRUE	0.929343	0.00162468	FALSE		1045	125.777	2	81.7674	3	113.479	94	27.6453	3	71.131	1	31.3976
Eab7_1968	pilA	PilA	528	Op-4-4	2.01978	5.00476e-53	TRUE	2.80527	2.36388e-56	TRUE		3260	561.812	7	409.766	7	379.124	329	138.54	2	67.8977	1	44.9557
Eab7_1969	pilC	PilC	1218	Op-1-5	1.54794	7.15236e-11	TRUE	0.291827	0.475731	FALSE		2065	154.27	6	152.257	6	140.871	289	52.7552	7	103.017	7	136.417
Eab7_1970	pilT	Twitching motility protein	1044	Op-2-5	0.878761	0.000313548	TRUE	0.180423	0.956896	FALSE		1577	137.448	3	88.8163	1	27.3915	351	74.7517	2	34.3391	3	68.2087
Eab7_1971		Type II secretion system protein E	1665	Op-3-5	1.0502	7.53872e-06	TRUE	1.31073	3.84087e-08	TRUE		2702	147.665	7	129.944	10	171.752	534	71.3086	6	64.5946	4	57.0249
Eab7_1972		Hypothetical protein	315	Op-4-5	0.172132	0.932991	FALSE	-5.83036	1.11699e-08	TRUE		201	58.0621	0	0	0	0	73	51.5261	1	56.9048	0	0
Eab7_1973		Vancomycin resistance VanW domain protein	1383	Op-5-5	0.696758	0.0658337	FALSE	0.58284	0.137107	FALSE		907	59.675	3	67.0457	3	62.032	229	36.8153	4	51.8438	2	34.3263
Eab7_1974		hypothetical protein	525	Op-1-3	0.543244	0.261309	FALSE	6.82451	4.83468e-14	TRUE		235	40.7301	1	58.8725	1	54.47	66	27.9511	0	0	0	0
Eab7_1975		Hypothetical protein	606	Op-2-3	0.349901	0.673973	FALSE	1.67386	0.000142941	TRUE		137	20.571	0	0	2	94.3787	44	16.1434	1	29.5792	0	0
Eab7_1976		hypothetical protein	1569	Op-3-3	-0.176878	0.396739	FALSE	-6.44923	2.30175e-12	TRUE		456	26.4453	0	0	0	0	211	29.9002	5	57.1224	2	30.257
Eab7_1977		ankyrin	690	Op-1-4	0.585626	0.201765	FALSE	0.0421478	0.635735	FALSE		330	43.5183	0	0	3	124.334	90	29.0007	2	51.9565	2	68.8018
Eab7_1978		hypothetical protein	3582	Op-2-4	0.865429	0.0253913	FALSE	-0.371084	0.131228	FALSE		2150	54.616	3	25.8862	4	31.9338	483	29.9803	7	35.0293	6	39.7598
Eab7_1979	folC	Folylpolyglutamate synthase	1251	Op-3-4	2.19423	0.000465622	TRUE	-3.83996	0.00687864	FALSE		358	26.0395	0	0	0	0	32	5.68732	1	14.3285	0	0
Eab7_1980	valS	valyl-tRNA synthetase	2637	Op-4-4	-0.57822	3.84647e-08	TRUE	-0.667384	4.01928e-13	TRUE		5635	194.442	14	164.093	31	336.177	3443	290.296	52	353.47	49	441.067
Eab7_1981	hemL	Glutamate-1-semialdehyde 2,1-aminomutase	1311	Op-1-5	1.16245	1.08774e-36	TRUE	1.08772	1.07183e-33	TRUE		13958	968.786	44	1037.34	48	1047.02	2552	432.805	32	437.529	30	543.172
Eab7_1982	hemB	delta-aminolevulinic acid dehydratase	990	Op-2-5	0.95936	3.66907e-21	TRUE	0.45093	0.000380974	TRUE		8557	786.491	26	811.727	24	693.255	1801	404.476	33	597.5	21	503.504
Eab7_1983		uroporphyrinogen III synthase HEM4	687	Op-3-5	0.919133	2.94096e-21	TRUE	0.199534	0.74917	FALSE		6515	862.909	11	494.889	7	291.379	1410	456.328	13	339.192	10	345.511
Eab7_1984	hemC	porphobilinogen deaminase	927	Op-4-5	0.945085	1.35298e-18	TRUE	0.316593	0.137462	FALSE		7179	704.679	13	433.447	15	462.731	1526	366.007	20	386.731	13	332.876
Eab7_1985	hemA	glutamyl-tRNA reductase	1341	Op-5-5	-0.892596	2.78591e-35	TRUE	-1.23899	6.57702e-87	TRUE		6365	431.894	27	622.31	21	447.824	4836	801.811	87	1162.92	77	1362.95
Eab7_1986	yueF	UPF0118 membrane protein yueF	1149	Op-1-9	-0.172665	0.00107027	FALSE	0.435057	0.0192088	FALSE		5114	404.994	16	430.4	12	298.661	2359	456.481	20	312.01	11	227.244
Eab7_1987		glycosyl transferase family protein	1449	Op-2-9	-0.775493	2.57108e-17	TRUE	-0.410243	2.87182e-06	TRUE		4241	266.322	14	298.629	9	177.62	2971	455.878	26	321.636	19	311.246
Eab7_1988		Hypothetical protein	947	pseudo	-1.14561	2.43275e-34	TRUE	-1.25898	2.43651e-25	TRUE		2591	248.957	6	195.827	3	90.5916	2346	550.798	19	359.636	13	325.846
Eab7_1989		Response regulator receiver protein	753	Op-5-9	-0.949582	2.42457e-18	TRUE	-0.730136	3.37208e-09	TRUE		1565	189.115	5	205.233	2	75.9542	1237	365.249	9	214.243	8	252.182
Eab7_1990		hypothetical protein	2802	Op-6-9	-0.241752	0.00441656	FALSE	-0.0874762	0.0825048	FALSE		6249	202.932	15	165.461	21	214.323	3024	239.954	26	166.328	28	237.197
Eab7_1991	engB	GTP-binding protein EngB	582	Op-7-9	-0.197699	2.15448e-10	TRUE	0.211221	0.515042	FALSE		8322	1301.1	11	584.173	25	1228.38	3906	1492.19	27	831.572	18	734.122
Eab7_1992	lon	Lon protease	2310	Op-8-9	-0.335183	1.02295e-08	TRUE	-0.0772932	0.000433836	TRUE		13142	517.675	64	856.328	68	841.809	6785	653.059	117	907.89	86	883.701
Eab7_1993	clpX	ATP-dependent Clp protease ATP-binding subunit ClpX	1266	Op-9-9	-0.325444	2.54039e-15	TRUE	-0.0591774	2.33511e-07	TRUE		14358	1031.97	81	1977.53	103	2326.59	7363	1293.11	179	2534.42	104	1949.93
Eab7_1994	tig	trigger factor	1293	Tu	1.49343	8.50176e-207	TRUE	0.933561	4.36785e-123	TRUE		51550	3627.75	217	5187.2	254	5617.62	7493	1288.46	175	2426.04	176	3230.97
Eab7_1995		Hypothetical protein	1014	Op-1-2	0.0972972	0.863853	FALSE	-0.164497	0.0739472	FALSE		528	47.3809	2	60.9627	6	169.212	202	44.2923	4	70.7101	8	187.271
Eab7_1996		hypothetical protein	549	Op-2-2	-0.468006	0.0296461	FALSE	3.01854	1.39962e-21	TRUE		265	43.9219	1	56.2989	4	208.355	150	60.7482	1	32.6503	0	0
Eab7_1997	yfcE	phosphodiesterase	507	Op-1-9	1.19596	3.63045e-32	TRUE	3.05278	2.36258e-46	TRUE		4456	799.732	5	304.813	5	282.019	796	349.076	2	70.7101	0	0
[truncated: 868 more rows]

## Sheet: Table S2
Table S2. Proteins identified by MS/MS
Match ID	Mascot score	Gene	Locus tag	Protein accession	Protein name	Organism	Relative volume 0°	Relative volume 37°	p value	Fold Change 0°	p value	RPKM 0°	RPKM 37°	Thoretical pI / MW	Matched peptides
898	112	cspC1	Eab7_1546	407477389	cold shock protein	E. antarcticum B7	2.75717	-2.75717	0.00251845	6.14049	0	18190	2962.3	4,55 / 7395	R.ESGDDVFVHFSAIQTDGFK.S; K.SLDEGQEVSFEVEEGQR.G
884	104	cspC2 / cspC1	Eab7_1547 / Eab7_1546	407477390	cold shock protein	E. antarcticum B7	32.3498	-32.3498	0.000132057	12.2037	0	46855.9	3839.49	4,41(1547) - 4,55 (1546) / 7395	K.SLDEGQEVSFEVEEGQR.G
876	174	cspC1	Eab7_1546	407477389	cold shock protein	E. antarcticum B7	4.34151	-4.34151	0.00132602	6.14049	0	18190	2962.3	4,55 / 7395	R.ESGDDVFVHFSAIQTDGFK.S; K.SLDEGQEVSFEVEEGQR.G
885	175	cspC1	Eab7_1546	407477389	cold shock protein	E. antarcticum B7	3.13348	-3.13348	0.00115079	6.14049	0	18190	2962.3	4,55 / 7395	R.ESGDDVFVHFSAIQTDGFK.S; K.SLDEGQEVSFEVEEGQR.G
604	165	-	Eab7_2809	407478620	peroxiredoxin	E. antarcticum B7	-3.95331	3.95331	0.0059004	-2.12281	0	2987.44	6341.77	4,58 / 20756	K.ALDVEVYSVSTDTHFTHK.A; R.NFEVLNEQDGLADR.G
607	98	-	Eab7_2809	407478620	peroxiredoxin	E. antarcticum B7	-2.6502	2.6502	0.000482028	-2.12281	0	2987.44	6341.77	4,58 / 20756	R.NFEVLNEQDGLADR.G
606	123	-	Eab7_2809	407478620	peroxiredoxin	E. antarcticum B7	-2.96454	2.96454	0.000796252	-2.12281	0	2987.44	6341.77	4,58 / 20756	K.ALDVEVYSVSTDTHFTHK.A; K.IEYVMIGDPSHVISR.N; R.NFEVLNEQDGLADR.G
601	135	-	Eab7_2809	407478620	peroxiredoxin	E. antarcticum B7	-2.55163	2.55163	0.00614308	-2.12281	0	2987.44	6341.77	4,58 / 20756	K.IEYVMIGDPSHVISR.N; R.NFEVLNEQDGLADR.G; R.GTFIIDPDGVIQTVEINADGIGR.D
61	96	htpG	Eab7_2792	407478603	chaperone protein htpG	E. antarcticum B7	-5.07356	5.07356	0.00118477	-41.1332	0	379.673	15617.2	4,85 / 71438	K.ANEEEENYDEYLEPYR.L; K.HIHISADGAVR.Y
62	198	htpG	Eab7_2792	407478603	chaperone protein htpG	E. antarcticum B7	-4.96707	4.96707	0.0040619	-41.1332	0	379.673	15617.2	4,85 / 71438	K.ANEEEENYDEYLEPYR.L; K.TVNSMIPIWR.K; K.HIHISADGAVR.Y; K.CSDLLPDHFSFVK.G
65	81	htpG	Eab7_2792	407478603	chaperone protein htpG	E. antarcticum B7	-3.57536	3.57536	0.00212056	-41.1332	0	379.673	15617.2	4,85 / 71438	K.ANEEEENYDEYLEPYR.L; K.YETFYQAFGR.Q
57	65	htpG	Eab7_2792	407478603	chaperone protein htpG	E. antarcticum B7	-10.9631	10.9631	2.81035e-07	-41.1332	0	379.673	15617.2	4,85 / 71438	K.ANEEEENYDEYLEPYR.L; K.TVNSMIPIWR.K; K.YETFYQAFGR.Q
59	148	htpG	Eab7_2792	407478603	chaperone protein htpG	E. antarcticum B7	-7.77555	7.77555	0.000312815	-41.1332	0	379.673	15617.2	4,85 / 71438	K.ITIEPNKETR.Q; K.ANEEEENYDEYLEPYR.L; K.TVNSMIPIWR.K; R.ELTDEDYVNFYQEK.R; R.ELTDEDYVNFYQEKR.Y; K.RYGFDTPVK.H; K.HIHISADGAVR.Y; R.EKYETFYQAFGR.Q; K.YETFYQAFGR.Q; K.ELVLFHSAK.E; K.YIYYASGESTDR.L; K.YIYYASGESTDRLDK.L; K.AIEAAYAADRPK.F
1065	128	dnaK	Eab7_0754	407476630	chaperone protein DnaK	E. antarcticum B7	-4.67413	4.67413	0.00087338	-4.75458	0	1123.49	5341.72	4,69 / 64920	K.VTEAVITVPAYFNDAER.Q; R.AKFDDLTADLVER.T; R.FQLTDIPPAQR.G
624	202	sodA	Eab7_0828	407476703	superoxide dismutase	E. antarcticum B7	-2.12835	2.12835	0.00119247	-1.57062	6.43172e-57	1307.52	2053.62	5,38 / 22525	K.SLEELLQNLDSLPANIQTAVR.N; R.NNGGGHWNHSFFWK.L; R.FGSGWAWLIVDGGK.L; K.TPILGLDVWEHAYYLNYQNR.R
119	171	groL	Eab7_2576	407478394	60 kDa Chaperonin	E. antarcticum B7	-4.78452	4.78452	0.0125334	-8.68256	0	1572.15	13650.3	4,81 / 57899	K.TNEIAGDGTTTATVLAQAMIR.E; K.EAIAQVAAISAADEEVGQLIAEAMER.V; R.VGQDGVITIEESR.G; R.GFTTELDVVEGMQFDR.G
60	87	fusA	Eab7_0095	407475990	elongation factor G	E. antarcticum B7	-2.64384	2.64384	0.0139469	1.23593	4.26827e-13	9821.89	7946.97	4,91 / 76387	K.IGETHEGASQMDWMEQEQER.G; R.VNIIDTPGHVDFTVEVER.S; R.VLDGAVAVLDAQSGVEPQTETVWR.Q; K.IGADFLYSVGTLR.D; K.AITGINMDTEEEVIR.E; R.EFKVEANVGAPQVAYR.E; K.VEIVIPDEYMGDIMGDVTSR.R; R.SMIPLSEMFGYATGLR.S; R.GTYSMHFDHYEEVPK.S
458	72	grpE	Eab7_0753	407476629	protein GrpE	E. antarcticum B7	-2.36734	2.36734	0.0124495	-4.11532	0	628.399	2586.06	4,47 / 21074	K.LLPLVDNLDR.A
477	53	grpE	Eab7_0753	407476629	protein GrpE	E. antarcticum B7	-5.72596	5.72596	0.000446258	-4.11532	0	628.399	2586.06	4,47 / 21074	K.LLPLVDNLDR.A
879	60	groS	Eab7_2577	407478395	10 kDa Caperonin	E. antarcticum B7	-4.02516	4.02516	0.00326207	-9.25923	0	841.285	1626.74	5,11 / 10048	K.VDGNEYLILR.E
356	111	fruK	Eab7_1029	407476901	1-phosphofructokinase	E. antarcticum B7	-2.49208	2.49208	0.00745083	1.02816	0.0966797	980.174	953.328	4,67 / 32964	K.QGVLTAFTPIADETR.I; K.EMAVPYAQQLVER.G
275	99	yqiG	Eab7_2658	407478474	NADH: flavin oxidoreductase	E. antarcticum B7	4.20739	-4.20739	0.000367262	3.34497	3.90587e-61	815.022	243.656	4,69 / 40299	K.AILQIFHAGR.M; R.VGQQVPVIGVGSLHTPEEVER.S; R.SLEVVPLVALGR.E
272	68	yqiG	Eab7_2658	407478474	NADH: flavin oxidoreductase	E. antarcticum B7	2.40574	-2.40574	0.00145469	3.34497	3.90587e-61	815.022	243.656	4,69 / 40299	K.AILQIFHAGR.M; R.VGQQVPVIGVGSLHTPEEVER.S; R.SLEVVPLVALGR.E
413	80	-	Eab7_2560	407478380	Periplasmic solute biding protein	E. antarcticum B7	3.4655	-3.4655	0.00333346	-3.32763	1.11242e-90	261.877	871.431	4,82 / 33929	K.IGANPHEYDPLPTDVR.K; K.YFSAAYDFK.A; K.ADYIWEINSDNQGTPDQVR.R
615	53	-	Eab7_2007	407477844	hypothetical protein Eab7_2007	E. antarcticum B7	-4.06966	4.06966	4.51467e-06	-10.1382	0	797.778	8088.06	5,42 / 23600	R.YPYAHYPIR.H
